# Supplementary material for: Single-cell RNA sequencing of mouse islets exposed to proinflammatory cytokines
Source: Life Sci Alliance. 2021 Apr 21;4(6):e202000949. doi: 10.26508/lsa.202000949 (PMC8091599; doi:10.26508/lsa.202000949)
Supplement: Supplementary file 2 [file LSA-2020-00949_TableS2.xlsx]

## Sheet: Mean Genes
Cluster	Sample 1	Sample 2	Sample 3	Sample 4
0	3961	2750	3030	2973
1	3852	2514	2996	2837
2	3843	2307	2739	2715
3	3978	2357	2710	2560
4	3949	2736	3181	3084
5	3462	1774	2201	2244
6	3927	2655	3011	2971
7	3727	2581	3000	2822
8	3798	2557	2863	2634
9	3452	2058	2402	2380
10	3982	2107	2478	3042
11	4118	2765	2989	2635
12	3203	2018	2595	2619
13	3468	1992	2567	2307
14	4361	3494	3594	3652
15	3903	2480	3324	3003
16	3319	2251	1714	1974

## Sheet: Mean UMIs
Cluster	Sample 1	Sample 2	Sample 3	Sample 4
0	22111	9401	11476	12897
1	23036	8767	12361	13305
2	15941	7043	8216	9644
3	16318	6499	7786	8212
4	18980	7644	9899	9855
5	20685	5594	7861	9214
6	22556	9265	11285	12152
7	22762	9031	10995	13178
8	17303	7762	9182	9528
9	17245	6917	9075	10703
10	12911	4638	6380	9168
11	17562	8841	9161	9034
12	13053	5776	8470	9163
13	13433	5808	8422	7714
14	23908	12538	12770	15783
15	13971	6884	10627	9274
16	35727	10590	8757	9630
