# Supplementary material for: Single-cell RNA sequencing of mouse islets exposed to proinflammatory cytokines
Source: Life Sci Alliance. 2021 Apr 21;4(6):e202000949. doi: 10.26508/lsa.202000949 (PMC8091599; doi:10.26508/lsa.202000949)
Supplement: Supplementary file 3 [file LSA-2020-00949_TableS3.xlsx]

## Sheet: Beta_markers_by_cluster
Cluster	Gene	Avg ln(Fold change) [cluster of interest vs. all others]	Fraction cells in cluster expressing gene	Fraction cells not in cluster expressing gene	Adjusted p-value
0	Atf5	0.481802	0.95	0.768	3.76992e-159
0	Nupr1	0.864889	0.74	0.416	9.57888e-153
0	Calr	0.304926	1	0.988	3.98051e-110
0	Trib3	0.311074	0.425	0.166	2.14831e-94
0	Lonp1	0.310001	0.7	0.447	1.33205e-90
0	Uqcrq	0.277801	0.984	0.943	3.15772e-87
0	Chchd10	0.397198	0.937	0.838	1.10118e-84
0	Eif4ebp1	0.308483	0.67	0.4	2.63638e-83
0	Atf4	0.313212	0.957	0.854	3.18329e-83
0	Eif3c	0.294337	0.939	0.843	5.8159e-80
0	Igf1r	0.403231	0.909	0.77	1.57102e-79
0	Eprs	0.283977	0.947	0.83	1.71548e-78
0	Gng5	0.285269	0.983	0.94	5.60145e-77
0	Mthfd2	0.276117	0.761	0.539	5.21128e-72
0	Hspa9	0.297172	0.942	0.843	6.95381e-71
0	Sel1l	0.274874	0.822	0.659	2.13311e-70
0	Chac1	0.279082	0.45	0.219	1.14356e-69
0	Creg1	0.276076	0.967	0.899	2.77302e-69
0	Agap1	0.265641	0.77	0.573	3.11863e-67
0	Gsdma	0.298337	0.831	0.641	6.45631e-67
0	Insm1	0.312844	0.868	0.725	1.40332e-66
0	Aldoa	0.257107	0.998	0.969	1.37691e-65
0	Ank2	0.254085	0.852	0.69	9.70848e-65
0	Asns	0.250599	0.839	0.673	1.1677e-64
0	Atp2a2	0.281106	0.981	0.921	2.24583e-60
0	Herpud1	0.250866	0.949	0.848	1.38093e-56
0	Zdhhc2	0.25357	0.939	0.876	1.37929e-53
0	Pgk1	0.283195	0.929	0.84	5.21966e-53
0	Ero1l	0.334542	0.75	0.576	2.30184e-52
0	Mif	0.287754	0.977	0.912	7.46401e-51
0	Glul	0.321654	0.95	0.848	1.36465e-50
0	Vldlr	0.250848	0.584	0.391	2.78901e-50
0	Pfkp	0.288292	0.753	0.571	5.36994e-50
0	Ghitm	0.261295	0.921	0.814	1.66113e-48
0	Pabpc1	0.319496	0.993	0.95	3.11124e-48
0	Isg20	0.257261	0.955	0.866	1.57607e-43
0	mt-Nd2	0.263068	0.995	0.985	1.68706e-42
0	Mt1	0.369036	0.991	0.96	3.67867e-42
0	Snx10	0.265044	0.888	0.778	1.02298e-39
0	Hmox1	0.380891	0.456	0.286	1.68387e-36
0	Mt2	0.39378	0.908	0.801	1.78149e-34
0	Marcks	0.355112	0.79	0.677	4.14077e-31
0	Defb1	0.350706	0.649	0.527	1.38578e-18
0	Rgs4	0.278479	0.6	0.47	3.92129e-18
0	Wars	0.256621	0.763	0.688	6.10365e-14
1	Ins1	0.5368	1	0.997	4.96471e-259
1	Ins2	0.370971	1	1	7.70152e-223
1	Slc2a2	0.442019	0.619	0.278	8.83757e-141
1	Mafa	0.69638	0.777	0.518	8.10965e-123
1	Ppp1r1a	0.415068	0.86	0.634	1.94378e-99
1	Ero1lb	0.319416	0.963	0.858	9.78778e-92
1	C1qa	0.279146	0.599	0.304	7.63799e-86
1	Ucn3	0.298253	0.722	0.441	4.05241e-81
1	Prss53	0.276423	0.938	0.768	1.24158e-77
1	Ttc28	0.294334	0.671	0.404	3.14361e-74
1	Wnt4	0.293867	0.83	0.598	1.08902e-66
1	Prlr	0.258803	0.749	0.496	3.7215e-64
1	Kdm2b	0.261272	0.638	0.394	3.61842e-63
2	Hspa1b	1.94971	0.545	0.14	4.16123e-168
2	Hspa1a	2.34589	0.571	0.171	4.75347e-155
2	Hspb1	1.14705	0.265	0.03	3.73781e-126
2	Eif1	0.526453	0.985	0.998	1.13421e-96
2	Rpl9	0.415677	0.98	0.999	5.77727e-96
2	Rpl10	0.408962	0.992	1	8.59577e-93
2	Naca	0.549589	0.947	0.983	1.51127e-83
2	Hspe1	0.875308	0.861	0.887	3.98854e-83
2	Rpl17	0.420105	0.983	0.999	8.70713e-80
2	Rpl27a	0.371984	0.989	1	5.79953e-78
2	Rps14	0.356218	0.986	0.999	1.94302e-77
2	Hsp90ab1	0.571653	0.964	0.996	1.18013e-75
2	Rplp0	0.411994	0.983	0.999	2.39819e-74
2	Rpl11	0.363252	0.985	0.998	3.2993e-74
2	Hsp90aa1	0.865006	0.933	0.994	6.90284e-74
2	Tpt1	0.348503	0.998	1	4.66889e-72
2	Rpl34	0.428885	0.981	0.998	5.93981e-72
2	Rpl35a	0.420178	0.983	0.997	3.2342e-71
2	Hsph1	1.25977	0.681	0.53	4.23124e-70
2	Rps15a	0.41489	0.98	0.997	7.93176e-70
2	Rps3a1	0.331144	0.991	0.999	4.57256e-67
2	Rps23	0.364632	0.994	0.999	6.09307e-67
2	Rpl30	0.386612	0.985	1	5.0288e-66
2	Rps18	0.39115	0.98	0.998	5.61543e-66
2	Btf3	0.61418	0.92	0.944	6.31591e-66
2	Rpl7	0.38837	0.966	0.996	2.09102e-64
2	Rps27a	0.361225	0.989	0.999	5.6426e-64
2	Fau	0.353254	0.986	0.999	1.50186e-63
2	Rps16	0.364991	0.977	0.998	1.11701e-61
2	Rps27	0.459602	0.977	0.998	6.98646e-61
2	Dnajb1	1.13156	0.505	0.268	5.09423e-60
2	Rpl24	0.420647	0.975	0.995	6.03597e-60
2	Rpl37	0.420446	0.974	0.997	2.12172e-58
2	Rpl38	0.408944	0.977	0.996	4.05106e-58
2	Rpl37a	0.350296	0.974	0.998	1.62819e-57
2	Rpl39	0.461911	0.969	0.995	3.17403e-55
2	Rpl19	0.289458	0.992	1	3.73056e-54
2	Rps24	0.328232	0.986	1	8.11303e-53
2	Rps3	0.326272	0.977	0.997	1.75697e-52
2	Rpl6	0.335637	0.986	0.999	3.19884e-52
2	Rpl5	0.313416	0.985	0.999	2.84639e-50
2	Rps21	0.382761	0.983	0.999	3.01114e-50
2	Rps13	0.334227	0.988	0.999	2.18796e-49
2	Rps7	0.340672	0.98	0.996	3.7548e-49
2	Atp5g2	0.394559	0.93	0.961	1.902e-48
2	Rps5	0.33666	0.977	0.997	2.15663e-47
2	Eef1b2	0.361281	0.963	0.982	2.47232e-46
2	Rpl23	0.322423	0.992	0.999	3.6449e-45
2	Rpl26	0.30031	0.985	0.999	1.16151e-44
2	Rps2	0.305797	0.981	0.998	1.40973e-44
2	Cox7c	0.407085	0.918	0.968	2.24126e-44
2	Ubb	0.408036	0.985	0.997	2.31257e-44
2	Dnaja1	0.932988	0.799	0.836	2.39224e-42
2	Chchd2	0.351081	0.964	0.997	1.2094e-41
2	Rpl36	0.383474	0.96	0.995	4.25823e-41
2	Rps6	0.298216	0.985	1	1.08451e-40
2	Rplp2	0.320936	0.971	0.996	1.19199e-40
2	Rpl32	0.289168	0.986	0.999	1.02521e-39
2	Ftl1	0.438125	0.971	1	1.71336e-39
2	Rpl22	0.382056	0.95	0.981	1.09582e-38
2	Rpl7a	0.321984	0.958	0.99	3.41158e-38
2	Npm1	0.47595	0.864	0.93	1.6131e-37
2	Rpl3	0.310076	0.978	0.999	1.29235e-36
2	Rps25	0.313137	0.969	0.996	1.69689e-36
2	Rplp1	0.263292	0.988	1	8.00867e-35
2	Krtcap2	0.383067	0.915	0.964	2.70257e-34
2	Rpl21	0.269214	0.974	0.999	3.99618e-34
2	Rps11	0.284436	0.961	0.996	4.1346e-34
2	Ddit3	0.855247	0.692	0.59	5.47422e-34
2	Bnip3	0.658485	0.701	0.655	1.73176e-32
2	Aldoa1	0.439935	0.91	0.988	2.10338e-32
2	Mif1	0.521362	0.873	0.942	5.25016e-32
2	Rps9	0.28251	0.969	0.998	9.19694e-32
2	Eif4a2	0.323008	0.902	0.959	9.93625e-32
2	Cacybp	0.572132	0.715	0.693	1.30878e-31
2	Bex3	0.332285	0.913	0.97	2.01265e-31
2	Atp5l	0.326886	0.926	0.977	1.33148e-30
2	Rps29	0.270085	0.975	0.997	1.70501e-30
2	Nudc	0.533512	0.728	0.729	1.98395e-30
2	Tpi1	0.484529	0.805	0.854	8.06823e-30
2	Rsrp1	0.529883	0.845	0.927	1.32518e-29
2	Rps27l	0.506387	0.865	0.927	1.88367e-29
2	Pfdn5	0.298559	0.932	0.983	8.06178e-29
2	Uqcrb	0.411568	0.853	0.924	2.0117e-28
2	Eef1a1	0.254082	0.992	1	5.38019e-28
2	Ndufb10	0.43863	0.8	0.833	1.05325e-27
2	Rpl18	0.25977	0.974	0.997	1.16839e-27
2	Krt18	0.475317	0.817	0.869	2.44165e-27
2	Atp5h	0.308719	0.89	0.96	8.23489e-26
2	Rps19	0.257864	0.978	0.999	3.56917e-25
2	Gdi2	0.379861	0.807	0.872	1.96528e-24
2	Cox7a2l	0.279944	0.921	0.979	4.15545e-24
2	Rpl31	0.335451	0.929	0.978	6.00061e-24
2	Selenok	0.327065	0.95	0.989	1.17634e-23
2	Cpe	0.323843	0.96	0.999	8.21344e-23
2	Cox4i1	0.283268	0.926	0.981	1.3926e-22
2	Mrfap1	0.255077	0.946	0.995	4.34417e-22
2	Scg5	0.272793	0.94	0.992	5.68451e-22
2	Clta	0.378029	0.861	0.951	1.09704e-21
2	Aimp1	0.41283	0.644	0.605	1.11483e-21
2	Srsf11	0.463039	0.735	0.774	1.30294e-21
2	Rtraf	0.379402	0.748	0.786	8.6457e-21
2	Rps17	0.252306	0.946	0.992	4.05366e-20
2	Atp5c1	0.34962	0.854	0.907	4.945e-20
2	Ndufa6	0.346679	0.814	0.869	9.09902e-20
2	Ptma	0.303222	0.96	0.997	1.12364e-19
2	Gm42418	0.344429	0.991	0.999	1.45878e-19
2	Rpl23a	0.259879	0.94	0.986	1.50523e-19
2	Ndufb9	0.342762	0.837	0.919	3.28912e-19
2	St13	0.358522	0.732	0.782	3.45259e-19
2	Swt1	0.467301	0.421	0.299	4.15168e-19
2	Eif3h	0.341743	0.802	0.861	4.52879e-19
2	Gpi1	0.422245	0.743	0.797	6.61412e-19
2	Paip2	0.368667	0.785	0.827	7.7782e-19
2	Gnas	0.256647	0.974	0.998	1.33591e-18
2	Pgam1	0.359119	0.834	0.924	2.04114e-18
2	Gapdh	0.366609	0.93	0.991	3.17478e-18
2	Cox6c	0.268327	0.932	0.983	3.42719e-18
2	Rpl36a	0.305842	0.913	0.967	3.52861e-18
2	Rps28	0.312243	0.902	0.981	4.84546e-18
2	Eef1d	0.326471	0.808	0.878	6.54161e-18
2	Eif5	0.393189	0.861	0.958	7.64672e-18
2	Tomm7	0.381698	0.762	0.806	3.2442e-17
2	P4ha1	0.404457	0.608	0.544	5.85843e-17
2	Malat1	0.462792	0.969	1	6.42515e-17
2	Minos1	0.330116	0.814	0.891	6.69974e-17
2	Arpc5l	0.409548	0.74	0.785	5.23242e-16
2	Hspa8	0.325832	0.954	0.995	8.4315e-16
2	Dstn	0.331487	0.81	0.884	2.32721e-15
2	Selenof	0.29583	0.881	0.95	4.66777e-15
2	Ndufb5	0.295412	0.754	0.795	9.20527e-15
2	Cox7a2	0.26477	0.902	0.971	8.10881e-14
2	Pgrmc1	0.444582	0.61	0.589	1.52458e-13
2	Pdap1	0.371594	0.678	0.714	1.77439e-13
2	Mien1	0.32458	0.745	0.789	5.7946e-13
2	Trp53inp1	0.413066	0.389	0.286	7.7093e-13
2	Tomm20	0.375581	0.82	0.905	8.15981e-13
2	Hint1	0.251532	0.847	0.939	8.3487e-12
2	Emc7	0.36155	0.683	0.719	1.01104e-11
2	Pcbp2	0.287329	0.853	0.945	1.4819e-11
2	Mrpl30	0.33011	0.692	0.721	5.91984e-11
2	Strap	0.403865	0.636	0.652	7.61743e-11
2	Sec22b	0.314292	0.704	0.767	8.75757e-11
2	Mpc2	0.3722	0.633	0.649	9.48476e-11
2	Vapa	0.344537	0.735	0.818	9.63089e-11
2	Vdac1	0.405538	0.616	0.634	1.53538e-10
2	Hspd1	0.392456	0.728	0.819	1.54612e-10
2	Eif3f	0.272447	0.805	0.9	1.86362e-10
2	Fam162a	0.491561	0.556	0.518	2.077e-10
2	Arl1	0.297727	0.751	0.833	4.98111e-10
2	Pdcd5	0.363996	0.63	0.658	7.3702e-10
2	Itm2b	0.290666	0.927	0.982	1.11314e-09
2	Atp6ap2	0.289361	0.81	0.904	1.47403e-09
2	Hspa91	0.301795	0.81	0.886	2.46944e-09
2	Glrx3	0.32298	0.574	0.56	1.14762e-08
2	Bcas2	0.36368	0.675	0.73	2.45916e-08
2	Txnl1	0.341205	0.698	0.789	2.55678e-08
2	Creg11	0.252956	0.834	0.934	2.81483e-08
2	Ahsa1	0.345052	0.481	0.455	3.54433e-08
2	Rgs2	0.355312	0.288	0.196	3.62517e-08
2	Ppy	1.19827	0.433	0.662	3.83293e-08
2	Slc25a3	0.256489	0.876	0.952	5.63595e-08
2	Eif3m	0.312696	0.704	0.769	5.7855e-08
2	Dctn3	0.319523	0.664	0.712	6.03322e-08
2	Ankrd33b	0.368305	0.387	0.315	6.30125e-08
2	Ccnl1	0.359054	0.531	0.499	7.49136e-08
2	Sem1	0.255549	0.822	0.916	9.01976e-08
2	Hnrnpc	0.359196	0.689	0.752	1.00669e-07
2	Zcrb1	0.269559	0.772	0.827	1.04325e-07
2	Saraf	0.321694	0.785	0.885	1.15717e-07
2	Kcmf1	0.334615	0.562	0.571	1.17096e-07
2	Cdkn1a	0.514352	0.344	0.257	1.25687e-07
2	Ndufa12	0.252606	0.717	0.799	1.36253e-07
2	Arpp19	0.30842	0.67	0.707	1.63484e-07
2	Eif3e	0.316472	0.7	0.776	1.65184e-07
2	Ndufab1	0.294632	0.741	0.808	2.05589e-07
2	Sar1a	0.300316	0.759	0.856	2.73818e-07
2	Eif3k	0.261381	0.712	0.805	1.92088e-06
2	Cystm1	0.28305	0.732	0.825	2.05735e-06
2	Pfdn2	0.312699	0.712	0.807	2.39535e-06
2	Cct2	0.28045	0.684	0.746	3.76263e-06
2	Pyy	0.360003	0.279	0.45	4.62733e-06
2	Clu	0.61635	0.416	0.376	4.72061e-06
2	Bri3	0.321284	0.731	0.828	7.90729e-06
2	Cnbp	0.259352	0.776	0.885	9.23875e-06
2	Bex1	0.33838	0.495	0.479	1.0616e-05
2	Snx3	0.283424	0.681	0.733	1.32193e-05
2	Gnai2	0.281615	0.876	0.974	1.41415e-05
2	Oser1	0.257169	0.331	0.26	1.95685e-05
2	Ctnnbip1	0.272051	0.444	0.396	1.99919e-05
2	Txndc17	0.298932	0.717	0.796	3.68773e-05
2	Rpl27	0.26558	0.703	0.78	3.8273e-05
2	Hspa4l	0.344488	0.426	0.386	4.21342e-05
2	Cript	0.297504	0.509	0.508	6.62945e-05
2	Vdac2	0.286061	0.703	0.771	7.87262e-05
2	Ubc	0.301008	0.901	0.983	0.00010731
2	Ube2b	0.296066	0.681	0.755	0.0001559
2	Arl4a	0.379144	0.457	0.433	0.000181717
2	Use1	0.276915	0.601	0.634	0.000245791
2	Psmc5	0.289152	0.624	0.703	0.000266732
2	Vapb	0.250525	0.689	0.772	0.000332251
2	Krt8	0.387105	0.678	0.751	0.000342003
2	Esd	0.407352	0.69	0.769	0.000348368
2	Rheb	0.338216	0.632	0.701	0.000413819
2	Tbca	0.258814	0.746	0.846	0.000447284
2	Selenow	0.409624	0.604	0.654	0.000521572
2	Ero1l1	0.449141	0.607	0.638	0.000648291
2	Sar1b	0.295158	0.632	0.696	0.000670096
2	Zfp622	0.296162	0.489	0.491	0.000874273
2	2900093K20Rik	0.276945	0.255	0.197	0.00112777
2	Pcmt1	0.288917	0.56	0.598	0.0013805
2	Snhg6	0.316172	0.353	0.3	0.0016713
2	Gm26917	0.398172	0.466	0.449	0.00183277
2	Anp32b	0.295492	0.689	0.755	0.00199259
2	Ubxn1	0.271901	0.65	0.734	0.00244706
2	Txnip	0.429905	0.353	0.305	0.00257182
2	Jund	0.348554	0.794	0.948	0.0027135
2	D8Ertd738e	0.294422	0.675	0.755	0.0032093
2	Pak1ip1	0.298641	0.437	0.418	0.0034211
2	Cltb	0.252518	0.709	0.81	0.00438108
2	Psmd4	0.366823	0.602	0.678	0.00536339
2	Naa50	0.337006	0.526	0.552	0.00953305
2	Bex4	0.268295	0.576	0.607	0.013971
2	Slc50a1	0.260317	0.619	0.697	0.0145112
2	Myl12a	0.348773	0.427	0.419	0.0221304
2	Serbp1	0.270251	0.749	0.869	0.0225065
2	Cops9	0.259918	0.608	0.676	0.0231115
2	Hmgn1	0.317575	0.647	0.721	0.0339096
2	Snrnp48	0.256021	0.443	0.433	0.0425235
2	Pnn	0.31764	0.639	0.708	0.0496661
2	Ttr	1.10028	0.627	0.643	0.0705359
2	Lrrfip2	0.275522	0.457	0.462	0.0915472
2	Mcrip1	0.276287	0.567	0.618	0.126142
2	Snx5	0.261634	0.475	0.48	0.140917
2	Sec62	0.261147	0.711	0.815	0.188508
2	Pcnp	0.268721	0.579	0.658	0.261144
2	Cct4	0.258783	0.574	0.62	0.323003
2	Llph	0.278656	0.526	0.563	0.323333
2	Ccdc59	0.276879	0.471	0.488	0.332177
2	Zfp706	0.281734	0.611	0.705	0.353654
2	Ifrd1	0.312558	0.41	0.395	0.35788
2	Ndufs7	0.270601	0.608	0.681	0.358644
2	Ccng1	0.362218	0.443	0.451	0.365101
2	Cisd1	0.257237	0.639	0.737	0.476213
2	Acp1	0.309662	0.534	0.59	0.653981
2	Pgrmc2	0.250221	0.492	0.505	0.656661
2	Jun	0.556325	0.635	0.707	1
2	Ndfip1	0.313288	0.454	0.481	1
2	Hnrnph3	0.264951	0.395	0.387	1
2	Ndufa5	0.25439	0.577	0.651	1
2	Rbm8a	0.267369	0.54	0.603	1
2	Rsl1d1	0.258242	0.503	0.543	1
2	Snhg12	0.276276	0.342	0.319	1
2	Dnaja4	0.265301	0.457	0.486	1
2	Fam46a	0.273709	0.498	0.504	1
2	Lyar	0.250575	0.348	0.334	1
2	Dnajb6	0.285913	0.615	0.714	1
2	Tmsb4x	0.396395	0.83	0.965	1
2	Dut	0.271149	0.376	0.384	1
2	Klf6	0.250859	0.282	0.247	1
2	Snrpe	0.295866	0.536	0.615	1
2	Rragd	0.253239	0.396	0.406	1
2	Gnl3	0.263239	0.474	0.513	1
2	Syf2	0.264791	0.509	0.575	1
2	Rps27rt	0.268133	0.406	0.413	1
2	Dnttip2	0.261377	0.382	0.397	1
2	Zfand5	0.261492	0.537	0.594	1
2	Gadd45b	0.32337	0.31	0.282	1
2	Ppp1r15a	0.266347	0.354	0.35	1
2	Rab6a	0.263851	0.553	0.634	1
2	Tpm1	0.325189	0.344	0.351	1
2	Ybx3	0.310552	0.471	0.533	1
3	Cd81	1.01811	0.854	0.21	8.55989e-221
3	Tspan8	0.901628	0.628	0.117	6.84273e-190
3	Rbp4	1.20309	0.575	0.121	1.52511e-150
3	Tmem27	0.982598	0.993	0.923	2.60956e-140
3	Pyy1	3.24033	0.778	0.401	1.4113e-115
3	Chga	0.754619	1	0.995	4.39399e-113
3	Hist3h2ba	0.41636	0.348	0.058	1.6275e-100
3	Resp18	0.738782	0.993	0.945	8.3452e-95
3	Fxyd3	0.397182	0.399	0.085	1.19106e-90
3	Chgb	0.990774	1	0.988	2.03859e-88
3	Folr1	0.464766	0.422	0.103	5.84093e-86
3	Cst3	0.458594	0.988	0.972	8.12135e-70
3	Gpx3	0.40752	0.305	0.064	8.14009e-67
3	Ppy1	2.74453	0.807	0.62	9.92494e-67
3	Gnas1	0.468568	1	0.995	2.81182e-65
3	Peg3	0.667679	0.964	0.905	6.86263e-59
3	Igfbp7	0.620988	0.838	0.679	1.6423e-58
3	Pcsk1n	0.412184	0.998	0.989	1.79711e-50
3	Serping1	0.668804	0.857	0.662	3.85192e-49
3	Dbpht2	0.39294	0.437	0.164	1.00348e-48
3	Itm2b1	0.379936	0.99	0.974	1.08955e-46
3	H3f3a	0.428507	0.988	0.961	4.37379e-46
3	Pam	0.422161	0.998	0.911	1.6765e-45
3	Malat11	0.412907	1	0.996	1.07925e-43
3	5330417C22Rik	0.429204	0.723	0.517	1.35327e-39
3	Id3	0.511498	0.274	0.082	1.98427e-37
3	Bambi	0.340091	0.418	0.179	2.90919e-35
3	Gria3	0.283975	0.317	0.109	3.02531e-35
3	Etv1	0.274342	0.301	0.099	6.7894e-35
3	Sult1d1	0.293926	0.353	0.134	1.27755e-34
3	Scg51	0.286518	0.993	0.986	1.59089e-33
3	Zbtb20	0.415366	0.919	0.847	9.38212e-33
3	Aplp1	0.363668	0.883	0.821	3.90444e-32
3	Ctsl	0.405858	0.962	0.933	5.23827e-32
3	Pla2g16	0.470321	0.711	0.492	1.79545e-31
3	Hap1	0.458057	0.718	0.554	6.04902e-31
3	St6gal1	0.304663	0.384	0.166	1.03915e-30
3	Ddx5	0.293503	0.998	0.98	6.96583e-30
3	Kcnk16	0.531355	0.628	0.435	1.36064e-29
3	Id2	0.556479	0.635	0.407	1.44237e-29
3	Tm4sf4	0.404492	0.871	0.793	2.12063e-29
3	Selenop	0.462797	0.916	0.874	5.9539e-29
3	Cplx2	0.442003	0.661	0.506	1.18396e-28
3	Ctsz	0.462956	0.523	0.296	1.51311e-28
3	Lgals3bp	0.350592	0.971	0.912	1.75738e-28
3	Ocrl	0.328737	0.379	0.172	9.76476e-28
3	Scn3a	0.285142	0.305	0.117	1.29302e-27
3	Hist1h1c	0.481139	0.807	0.687	1.84728e-27
3	Epcam	0.377463	0.857	0.768	4.716e-26
3	Prkar1a	0.320718	0.959	0.929	3.61639e-25
3	Pbx1	0.316262	0.668	0.47	9.02344e-25
3	H2-D1	0.372866	0.979	0.954	1.46272e-24
3	Alcam	0.445726	0.749	0.572	1.95905e-24
3	H3f3b	0.30509	0.988	0.975	5.62987e-23
3	App	0.337972	0.714	0.541	6.13294e-23
3	Gpc4	0.305888	0.652	0.463	6.35269e-23
3	Hmgb1	0.266609	0.936	0.858	1.58283e-22
3	Scg3	0.260832	0.993	0.976	2.9077e-22
3	Nap1l5	0.307328	0.358	0.171	2.97834e-22
3	Ucp2	0.356373	0.778	0.688	2.99563e-22
3	Vat1l	0.279271	0.475	0.275	2.6874e-21
3	Syt7	0.321748	0.866	0.79	1.1365e-20
3	Fam159b	0.498702	0.8	0.699	1.23519e-20
3	Fxyd6	0.365568	0.733	0.606	1.44048e-20
3	Tsc22d1	0.40467	0.862	0.783	1.59992e-20
3	Psme1	0.332982	0.878	0.792	1.90265e-20
3	Foxp1	0.364537	0.704	0.556	2.65902e-20
3	H2-T23	0.405828	0.74	0.59	3.58645e-20
3	Hnrnpa2b1	0.272783	0.943	0.922	4.38971e-20
3	Plekha1	0.289769	0.685	0.522	5.12867e-20
3	Meg3	0.296917	0.986	0.975	1.41287e-19
3	Prdx1	0.262834	0.945	0.913	4.2646e-19
3	Pax6	0.298098	0.888	0.827	5.67399e-19
3	Lpgat1	0.350356	0.692	0.576	1.02205e-18
3	Egr1	0.510857	0.587	0.4	1.732e-18
3	Celf4	0.289946	0.644	0.473	1.05845e-17
3	Cd44	0.414519	0.506	0.323	1.56e-17
3	Ugt2b34	0.299241	0.47	0.295	1.78501e-17
3	Tspan7	0.286821	0.783	0.698	1.95312e-17
3	Txnip1	0.387572	0.475	0.297	1.98197e-17
3	Tapbp	0.286301	0.947	0.875	1.34649e-16
3	Hist1h2bc	0.340626	0.828	0.755	1.37074e-16
3	Dnajc12	0.289119	0.692	0.568	4.34026e-16
3	Isl1	0.304546	0.771	0.703	6.62445e-16
3	H2-K1	0.286703	1	0.988	8.77138e-16
3	Pbxip1	0.268685	0.499	0.324	2.74028e-15
3	Itpr1	0.328465	0.468	0.315	8.99804e-15
3	Chic1	0.290282	0.804	0.731	1.33008e-14
3	Pura	0.257711	0.84	0.772	2.09011e-14
3	Usp29	0.304758	0.465	0.31	2.5526e-14
3	Rgs21	0.251513	0.353	0.195	3.65543e-14
3	Tmem59	0.2637	0.897	0.885	4.15304e-14
3	Ncald	0.267112	0.625	0.492	9.9876e-14
3	Nedd4	0.25284	0.831	0.769	1.59437e-13
3	Sdc4	0.324094	0.709	0.589	3.12879e-13
3	Cadps	0.290545	0.635	0.532	3.13646e-13
3	Wipi1	0.332555	0.57	0.416	3.40579e-13
3	Atp1a1	0.318629	0.842	0.824	4.4676e-13
3	Il18bp	0.350296	0.663	0.546	4.73311e-13
3	Sez6l	0.310282	0.823	0.748	5.36773e-13
3	Nav2	0.282479	0.706	0.618	6.37047e-13
3	Cnot6l	0.284011	0.842	0.746	6.57584e-13
3	Ctnnb1	0.284642	0.924	0.895	7.74638e-13
3	Ctso	0.250153	0.632	0.51	2.18331e-12
3	AC078895.1	0.289328	0.881	0.854	5.11588e-12
3	AW112010	0.564576	0.461	0.282	9.06836e-12
3	Ifitm2	0.331325	0.401	0.251	1.47797e-11
3	Tshz2	0.265713	0.516	0.381	5.43007e-11
3	St18	0.290896	0.709	0.607	8.68793e-11
3	Psmb10	0.29612	0.833	0.72	1.90227e-10
3	Il1r1	0.2743	0.828	0.771	3.06853e-10
3	Btg2	0.325813	0.768	0.683	3.20832e-10
3	Lpp	0.251015	0.709	0.615	4.87032e-10
3	Meis2	0.251526	0.797	0.737	7.93923e-10
3	Sptbn1	0.253688	0.695	0.627	1.49954e-09
3	Ptprt	0.250101	0.422	0.3	4.1658e-09
3	Pigr	0.406309	0.387	0.252	4.46908e-09
3	Psmb8	0.347304	0.814	0.705	4.68891e-09
3	Pnmal2	0.255354	0.625	0.537	6.12882e-09
3	Gmpr	0.263977	0.585	0.503	8.91558e-08
3	Elavl4	0.271369	0.504	0.393	1.02635e-07
3	Zcchc18	0.278982	0.539	0.443	1.50579e-07
3	Phip	0.273445	0.768	0.717	2.65128e-07
3	Unc80	0.252177	0.704	0.67	3.15712e-07
3	Cxxc4	0.25651	0.558	0.469	8.1777e-07
3	Jun1	0.279444	0.761	0.693	9.71219e-07
3	Gatsl2	0.253627	0.661	0.575	1.53259e-06
3	Neat1	0.252911	0.967	0.962	4.31578e-06
3	Gm45159	0.284485	0.344	0.232	1.06405e-05
3	Junb	0.276416	0.656	0.601	0.000569273
3	Defb11	0.347428	0.678	0.559	0.00146022
3	Gbp2	0.372814	0.656	0.557	0.00402207
3	Sst	1.20213	0.329	0.254	0.0399128
3	Gbp8	0.253765	0.418	0.333	0.0599645
3	Ttr1	0.338638	0.656	0.64	0.183493
3	Gbp3	0.408814	0.504	0.437	0.643581
3	Gcg	0.681262	0.773	0.765	0.725762
3	Stat1	0.299533	0.625	0.596	1
3	Irgm1	0.284759	0.561	0.518	1
3	Gbp4	0.275735	0.453	0.375	1
3	Iigp1	0.345624	0.456	0.407	1
4	Icam1	1.39403	0.912	0.221	1.56708e-219
4	Nos2	1.41137	0.824	0.188	8.32235e-184
4	Ripk2	0.871267	0.89	0.254	4.14231e-176
4	Gbp5	1.14383	0.887	0.262	2.55814e-175
4	Tnfaip3	0.89827	0.741	0.17	1.3692e-163
4	Il4i1	1.10469	0.738	0.178	1.61201e-152
4	Ehd1	0.949038	0.868	0.323	2.50091e-150
4	Birc3	0.9018	0.939	0.334	6.28961e-150
4	Cd40	0.789768	0.722	0.171	5.96209e-146
4	Gm16685	0.542913	0.499	0.082	3.13888e-133
4	Steap4	1.00941	0.81	0.233	2.71107e-131
4	Sod2	1.03198	0.997	0.828	1.93378e-129
4	Nfkbia	1.10317	0.975	0.581	2.98472e-125
4	Cxcl1	1.59378	0.488	0.088	1.88314e-123
4	Tlr2	0.734239	0.86	0.332	2.04827e-122
4	Clic4	1.01911	0.981	0.701	5.0464e-122
4	Plscr1	0.913912	0.879	0.405	3.39073e-120
4	Tnfaip2	0.653723	0.342	0.04	6.93767e-120
4	Cxcl10	1.61653	0.733	0.229	9.4822e-118
4	Acod1	0.790596	0.41	0.062	9.89235e-116
4	AW1120101	1.34607	0.738	0.265	2.23241e-104
4	Csf1	0.847191	0.719	0.26	5.51041e-103
4	Pnrc1	0.874965	0.975	0.698	1.28906e-94
4	Ccl2	1.40859	0.485	0.108	1.52982e-94
4	8430408G22Rik	0.745155	0.603	0.164	4.61571e-93
4	Neurl3	0.791324	0.441	0.091	2.70837e-91
4	Tifa	0.795277	0.736	0.264	9.57225e-89
4	Pnp	0.704464	0.887	0.527	6.47042e-88
4	Defb12	0.899858	0.959	0.54	1.49115e-87
4	Litaf	0.59731	0.898	0.394	3.61302e-87
4	Gsap	0.524036	0.713	0.258	4.4882e-87
4	Ikbke	0.59126	0.562	0.167	4.52152e-86
4	Snx101	0.65041	0.992	0.802	3.48272e-85
4	Fas	0.357463	0.477	0.11	1.33536e-82
4	Lacc1	0.402357	0.532	0.148	7.32869e-81
4	Pabpc11	0.617524	0.997	0.963	2.80693e-79
4	Gbp21	0.904029	0.964	0.536	7.16552e-78
4	Sqstm1	0.736374	0.959	0.815	4.65195e-77
4	Cfb	0.363937	0.372	0.073	6.67374e-77
4	Gadd45b1	0.521647	0.697	0.256	7.86141e-77
4	Ralgds	0.583468	0.747	0.347	1.22779e-76
4	Spint1	0.680825	0.904	0.647	1.15798e-75
4	Gbp41	0.883453	0.799	0.351	1.6881e-75
4	Ccrl2	0.522384	0.559	0.176	1.78159e-75
4	Cebpd	0.701448	0.992	0.654	3.55105e-75
4	Nfkb1	0.637571	0.824	0.458	3.9687e-74
4	Lix1l	0.453958	0.612	0.222	1.85558e-70
4	Tnip1	0.4274	0.581	0.2	3.64138e-70
4	Glipr2	0.269995	0.325	0.06	3.7681e-70
4	Rassf4	0.552175	0.678	0.293	7.3755e-69
4	Znrf1	0.498774	0.791	0.389	1.33348e-65
4	Gbp31	0.712364	0.829	0.414	2.6656e-63
4	Upp1	0.735068	0.846	0.586	9.92919e-63
4	Psme2	0.51051	0.983	0.893	5.2022e-62
4	Nfkb2	0.289775	0.416	0.114	8.02236e-59
4	Ptp4a1	0.650504	0.934	0.693	1.28143e-58
4	Lyn	0.331851	0.41	0.11	2.35905e-58
4	Fmnl2	0.481976	0.887	0.566	7.10006e-58
4	Orai2	0.351721	0.457	0.143	4.19658e-57
4	Stat3	0.465179	0.983	0.892	6.60719e-57
4	Pfkfb3	0.574271	0.661	0.288	3.97706e-56
4	Zc3h12a	0.304714	0.441	0.128	6.55952e-55
4	Cldn7	0.589036	0.92	0.724	8.98666e-55
4	Susd6	0.466726	0.815	0.456	2.25066e-54
4	Cgn	0.440234	0.796	0.434	7.5414e-54
4	Cpeb4	0.556058	0.868	0.626	8.80561e-54
4	Glul1	0.495885	0.997	0.874	8.87416e-54
4	Apobec3	0.438563	0.791	0.414	9.41552e-54
4	Gbp9	0.507192	0.59	0.23	1.8685e-52
4	Nfkbiz	0.48293	0.818	0.454	8.59141e-52
4	Eif6	0.443391	0.917	0.689	2.86798e-51
4	Marcks1	0.550286	0.92	0.7	4.68814e-51
4	Hspa81	0.451628	1	0.989	2.50884e-49
4	Mt21	0.639676	0.978	0.827	4.56665e-49
4	Sppl2a	0.432894	0.884	0.655	9.09398e-49
4	Ctsb	0.416549	0.994	0.924	1.15427e-48
4	Cdcp1	0.42608	0.675	0.329	2.69976e-48
4	Ifngr2	0.33551	0.518	0.197	4.87264e-48
4	Rgs16	0.317101	0.342	0.094	1.09547e-47
4	Cd82	0.413368	0.73	0.4	7.51312e-47
4	Samd9l	0.401371	0.802	0.452	1.22698e-46
4	Hif1a	0.430947	0.865	0.55	2.20886e-46
4	Cxcl16	0.497052	0.614	0.294	7.77721e-46
4	Enpp4	0.434988	0.769	0.461	1.09812e-45
4	Ly96	0.400606	0.634	0.298	1.3309e-45
4	Cd2ap	0.437945	0.89	0.655	6.57674e-45
4	Serpina10	0.413683	0.97	0.883	3.74734e-44
4	Arrdc4	0.312064	0.49	0.182	8.17395e-44
4	Etv6	0.329604	0.595	0.265	9.17702e-44
4	Psmb101	0.462452	0.926	0.715	1.59814e-43
4	Slc11a2	0.383686	0.658	0.329	1.2999e-42
4	2810474O19Rik	0.468283	0.865	0.59	1.83814e-41
4	Cebpb	0.494228	0.904	0.695	2.09694e-41
4	Isg201	0.401908	0.978	0.89	3.66135e-41
4	Relb	0.266151	0.413	0.138	3.88304e-41
4	Sept9	0.411451	0.879	0.626	8.72074e-41
4	Pde1c	0.431606	0.769	0.487	8.78223e-41
4	Cdc42se2	0.3752	0.755	0.474	1.93867e-40
4	Ext1	0.358629	0.65	0.336	1.65381e-39
4	Gbp81	0.476881	0.65	0.317	2.48126e-39
4	Pfkp1	0.374337	0.901	0.613	6.22299e-39
4	Tubb5	0.391545	0.893	0.676	7.24039e-39
4	Elf3	0.417894	0.758	0.453	1.17236e-38
4	Gbp6	0.39537	0.625	0.292	2.68444e-38
4	Clic5	0.295394	0.479	0.187	3.18278e-38
4	Maff	0.271159	0.41	0.144	3.4388e-38
4	Mvp	0.393357	0.835	0.609	9.19089e-38
4	Nars	0.409023	0.876	0.701	1.13819e-37
4	Nab1	0.368565	0.722	0.419	1.59972e-37
4	Tapbp1	0.367916	0.97	0.874	2.75338e-37
4	Ehf	0.275191	0.391	0.131	3.04713e-37
4	Ctnnb11	0.348577	0.989	0.89	5.00174e-37
4	Casp3	0.308713	0.54	0.238	9.77095e-37
4	Slc39a1	0.34349	0.612	0.308	2.13927e-36
4	Ier3	0.458083	0.444	0.178	2.91539e-36
4	Alcam1	0.378704	0.821	0.569	7.37765e-35
4	Mast4	0.438944	0.846	0.685	7.95919e-34
4	Parp14	0.593726	0.738	0.501	1.03478e-33
4	Rab7	0.342583	0.981	0.914	1.13433e-33
4	Gpx1	0.412793	0.884	0.72	8.26435e-33
4	Tmc4	0.361998	0.804	0.617	1.30361e-32
4	Tapbpl	0.38609	0.799	0.561	2.61808e-32
4	Raph1	0.321955	0.496	0.216	2.82349e-32
4	Klf5	0.344131	0.603	0.315	2.95391e-32
4	Anxa7	0.373446	0.829	0.643	5.60891e-32
4	Clic1	0.365895	0.887	0.773	1.45136e-31
4	Arid5a	0.268038	0.457	0.191	3.04932e-31
4	Atp6v1a	0.343298	0.926	0.774	5.44826e-31
4	Atf41	0.349264	0.959	0.884	7.08956e-31
4	Plxnb2	0.355938	0.904	0.769	1.33598e-30
4	Mt11	0.39716	0.994	0.969	2.98568e-30
4	Optn	0.262744	0.446	0.196	3.30514e-30
4	Clint1	0.33366	0.835	0.644	5.17658e-30
4	Ptp4a2	0.392557	0.89	0.764	6.0059e-30
4	St3gal1	0.29145	0.488	0.226	6.10455e-30
4	Gm451591	0.346304	0.493	0.222	6.25884e-30
4	B2m	0.443178	0.948	0.875	9.02534e-30
4	Itgav	0.405101	0.802	0.599	1.00299e-29
4	Chka	0.452864	0.898	0.796	1.63973e-29
4	Nfkbib	0.32071	0.534	0.279	3.73793e-29
4	H2-Q7	0.300488	0.518	0.243	3.79877e-29
4	Sdc41	0.354008	0.804	0.583	4.53459e-29
4	Dock10	0.264996	0.377	0.146	5.28402e-29
4	Anxa6	0.32987	0.802	0.554	5.97282e-29
4	Ghitm1	0.332969	0.942	0.844	7.55754e-29
4	Ninj1	0.369926	0.802	0.631	1.07529e-28
4	Ccl28	0.278543	0.493	0.228	1.71531e-28
4	Picalm	0.321098	0.865	0.674	2.07538e-28
4	Zfp598	0.323246	0.543	0.292	2.14798e-28
4	Ptpn2	0.369242	0.631	0.382	3.39246e-28
4	Chrm3	0.324851	0.534	0.29	4.32118e-28
4	Dll1	0.269522	0.259	0.08	6.74848e-28
4	Ptpn1	0.313447	0.884	0.714	1.69118e-27
4	Gna13	0.358488	0.763	0.556	1.74073e-27
4	Lgals3bp1	0.295251	0.994	0.911	5.36356e-27
4	St5	0.34069	0.614	0.39	6.7263e-27
4	H2-K11	0.281477	1	0.988	1.06607e-26
4	Itgb8	0.329857	0.521	0.27	1.1357e-26
4	Creb3	0.326707	0.799	0.602	2.5115e-26
4	Dtx3l	0.374024	0.683	0.433	2.52178e-26
4	Arpc1b	0.326804	0.769	0.536	4.70151e-26
4	Eif4ebp11	0.305985	0.755	0.473	6.31092e-26
4	Psmb81	0.365402	0.879	0.702	1.51953e-25
4	Slc37a1	0.274001	0.601	0.335	2.77855e-25
4	Tbrg1	0.293682	0.937	0.876	4.93701e-25
4	Rchy1	0.270153	0.788	0.595	5.98633e-25
4	Lrrn1	0.37411	0.713	0.507	7.43464e-25
4	Lcn2	0.67854	0.344	0.133	8.67539e-25
4	Sowahc	0.301336	0.851	0.62	1.03994e-24
4	Junb1	0.337715	0.802	0.591	1.96439e-24
4	Fam129a	0.277585	0.344	0.138	3.40692e-24
4	Chac11	0.306349	0.534	0.28	5.93616e-24
4	Isg15	0.297572	0.366	0.148	7.16742e-24
4	Tmem176b	0.28067	0.975	0.906	1.61687e-23
4	Herc6	0.343646	0.658	0.399	2.59033e-23
4	Steap2	0.344191	0.548	0.314	3.00405e-23
4	Frk	0.277639	0.529	0.295	4.99512e-23
4	Hivep3	0.34289	0.713	0.533	6.05842e-23
4	Atp11a	0.292889	0.609	0.368	1.14531e-22
4	Txn1	0.306697	0.893	0.817	1.33958e-22
4	Stxbp1	0.28696	0.915	0.813	5.27548e-22
4	Dgkg	0.32892	0.529	0.297	6.20692e-22
4	Ube2d3	0.256519	0.983	0.945	7.68576e-22
4	Tap2	0.355247	0.678	0.482	1.50371e-21
4	Psme11	0.257684	0.909	0.791	3.09069e-21
4	Tubb2a	0.362293	0.683	0.5	1.59859e-20
4	H2-D11	0.255549	0.975	0.955	3.23342e-20
4	Txnrd1	0.281786	0.895	0.779	6.94522e-20
4	Parp9	0.286048	0.7	0.461	1.95466e-19
4	Fam102a	0.261779	0.716	0.544	5.08389e-19
4	Rnf14	0.288815	0.835	0.691	5.62257e-19
4	Cebpg	0.284103	0.84	0.689	8.14753e-19
4	Jak1	0.277111	0.868	0.776	1.73489e-18
4	Atf51	0.316039	0.931	0.822	4.49828e-18
4	Fth1	0.460113	1	0.997	2.31242e-17
4	Ppp4r2	0.255848	0.711	0.554	3.75157e-17
4	Wars1	0.408414	0.818	0.705	4.02354e-17
4	Irf1	0.455483	0.7	0.536	4.07003e-17
4	Rhou	0.268362	0.457	0.253	4.62954e-17
4	Msmo1	0.28125	0.788	0.633	5.03921e-17
4	Gsr	0.267657	0.763	0.572	5.69263e-17
4	Cflar	0.319994	0.738	0.589	6.58354e-17
4	Sept11	0.268378	0.576	0.378	6.5995e-17
4	Tubb3	0.28842	0.477	0.273	6.66192e-17
4	March5	0.252395	0.846	0.753	8.11354e-17
4	Ly6e	0.336671	0.788	0.7	1.36892e-16
4	Pdzk1ip1	0.329772	0.614	0.425	1.47648e-16
4	Errfi1	0.327616	0.57	0.366	2.42483e-16
4	Grk3	0.279032	0.793	0.661	3.24872e-16
4	Mocs2	0.253095	0.793	0.662	4.91215e-16
4	Larp4b	0.267812	0.835	0.709	8.69859e-16
4	Hs6st1	0.270553	0.592	0.412	1.32407e-15
4	Tnfaip8	0.262449	0.554	0.348	1.36098e-15
4	Rars	0.264782	0.647	0.478	1.37214e-15
4	Pde4b	0.339464	0.614	0.455	1.59223e-15
4	Gpcpd1	0.284656	0.54	0.36	4.48749e-15
4	Tuba4a	0.267426	0.733	0.593	1.12363e-14
4	Jpt2	0.257174	0.656	0.497	1.98526e-14
4	Tnfrsf1a	0.263844	0.7	0.533	2.21409e-14
4	Bag1	0.255958	0.887	0.818	3.14405e-14
4	Mafb	0.381814	0.38	0.206	7.18066e-14
4	Psmb9	0.301611	0.697	0.528	1.63707e-13
4	Mat1a	0.259643	0.471	0.292	1.94361e-13
4	Gtpbp2	0.271329	0.744	0.605	2.17746e-13
4	Tap1	0.299563	0.62	0.432	2.61783e-13
4	Prr13	0.311046	0.774	0.689	7.00491e-13
4	Pik3c2a	0.286787	0.713	0.592	8.55361e-13
4	Fam20c	0.310376	0.664	0.548	1.23253e-12
4	Mthfd21	0.280659	0.744	0.605	5.03149e-12
4	Rnase4	0.257215	0.904	0.815	7.00354e-11
4	Sephs2	0.30005	0.601	0.477	7.87797e-11
4	Bzw2	0.25362	0.433	0.284	4.18634e-10
4	Rgs41	0.39185	0.636	0.505	1.84657e-09
4	C1qa1	0.402727	0.512	0.392	6.38373e-09
4	Mageh1	0.337892	0.702	0.636	7.40257e-09
4	H2afz	0.316065	0.934	0.948	0.796686
5	Gm27168	0.42152	0.431	0.074	1.00092e-101
5	Pde10a	0.541876	0.748	0.325	7.16041e-66
5	Crybb3	1.14969	0.806	0.42	5.33715e-64
5	Ttyh1	0.587435	0.477	0.137	7.08388e-63
5	Ubr4	0.577163	0.935	0.743	8.04508e-54
5	G6pc2	0.636703	0.988	0.832	3.02355e-52
5	Chgb1	0.809688	1	0.989	1.93664e-50
5	Igf1r1	0.617438	0.975	0.807	5.59018e-50
5	Pkm	0.456041	1	0.979	5.63011e-48
5	Prkar1a1	0.51087	0.997	0.928	1.76653e-47
5	Pam1	0.614728	0.991	0.913	1.39385e-45
5	Fam46a1	0.60382	0.825	0.483	1.939e-45
5	Fh1	0.523036	0.865	0.599	1.38302e-44
5	Wipi11	0.540283	0.766	0.406	5.07078e-43
5	Pdyn	0.572952	0.486	0.188	6.65747e-40
5	Fabp5	0.478275	0.517	0.202	8.55769e-40
5	Ndufc2	0.445606	0.972	0.882	5.9626e-38
5	Stom	0.31747	0.345	0.105	9.25853e-35
5	Maged1	0.363903	1	0.966	9.52101e-34
5	Stk26	0.351375	0.702	0.376	1.29363e-33
5	Pcsk1	0.472793	0.898	0.737	3.26755e-32
5	Vgf	0.319564	0.385	0.137	9.54078e-31
5	Lrg1	1.05324	0.252	0.072	7.13098e-28
5	Ptprn	0.351107	0.972	0.89	1.72804e-27
5	Scarb2	0.381845	0.935	0.799	1.46597e-26
5	Sorl1	0.329529	0.628	0.346	2.70271e-26
5	Pgk11	0.390997	0.966	0.864	5.52113e-26
5	Gapdh1	0.352307	0.997	0.983	9.88059e-25
5	Gde1	0.35346	0.935	0.775	1.16113e-22
5	Edem1	0.310611	0.92	0.727	5.10381e-22
5	Gabbr2	0.277645	0.68	0.415	6.12853e-22
5	Gng12	0.339115	0.994	0.954	7.13348e-22
5	Pde1c1	0.315394	0.757	0.49	4.02296e-21
5	Dnajc121	0.30801	0.794	0.564	9.89019e-20
5	Inpp5f	0.29429	0.825	0.59	3.40913e-19
5	Scg31	0.30751	0.997	0.976	4.24298e-19
5	Gsdma1	0.339602	0.914	0.692	5.41478e-19
5	Syt4	0.384995	0.966	0.874	9.04905e-19
5	Prss531	0.303172	0.957	0.815	1.77801e-18
5	Ins11	0.283208	1	0.998	2.90323e-18
5	Dapl1	0.292222	0.369	0.176	8.35928e-18
5	Pfkp2	0.320465	0.831	0.619	5.79265e-17
5	Ctsb1	0.288129	0.985	0.925	6.53273e-17
5	Crem	0.275753	0.702	0.462	4.25309e-16
5	Fam162a1	0.283175	0.738	0.509	6.36042e-16
5	Atp1a11	0.279737	0.929	0.819	1.12485e-15
5	Odc1	0.570432	0.769	0.564	1.34587e-15
5	Syt13	0.282369	0.972	0.853	2.01478e-15
5	Rgs42	0.416648	0.763	0.498	2.33699e-15
5	Pgam11	0.282768	0.969	0.91	3.26159e-15
5	Tpi11	0.271163	0.929	0.843	5.01839e-15
5	Tuba1a	0.319371	0.908	0.765	1.70973e-14
5	Eno1	0.263002	0.803	0.644	2.45949e-14
5	Hist1h2bc1	0.285058	0.889	0.752	5.32904e-14
5	Ceacam1	0.382139	0.326	0.155	9.78089e-14
5	Scn9a	0.286612	0.385	0.199	3.59878e-13
5	Isl11	0.325924	0.855	0.698	5.00513e-13
5	Ly6e1	0.287103	0.898	0.693	6.57708e-13
5	Tmem215	0.267837	0.769	0.567	7.33639e-13
5	C2cd4b	0.308992	0.865	0.72	3.1859e-12
5	Mif2	0.305249	0.975	0.931	4.03325e-12
5	Pdcd4	0.291645	0.849	0.667	5.76333e-12
5	Tubb2a1	0.279692	0.692	0.501	1.10814e-11
5	Actg1	0.420502	0.997	0.993	4.10895e-11
5	Ccnd1	0.264631	0.662	0.49	7.49973e-11
5	Egr11	0.269376	0.603	0.403	1.02013e-10
5	Ero1lb1	0.25292	0.96	0.888	1.02605e-09
5	Hist1h1c1	0.342315	0.822	0.688	9.9435e-08
5	Mafa1	0.379705	0.717	0.596	4.12531e-06
5	S100a10	0.261122	0.791	0.636	5.81199e-06
6	Mx1	1.01006	0.471	0.015	1.21695e-146
6	Oasl1	0.683187	0.544	0.036	1.62309e-95
6	Ifit2	1.8146	0.706	0.072	1.45425e-85
6	Trim30a	0.464141	0.265	0.009	4.19728e-81
6	Ifit3	2.12556	0.985	0.185	2.84379e-79
6	Ifit3b	1.10976	0.559	0.055	2.55321e-66
6	Rsad2	2.5061	0.838	0.17	5.22558e-57
6	Ifit1	1.9572	1	0.352	5.78326e-46
6	Ifi44	0.585123	0.544	0.073	4.59326e-45
6	Cmpk2	1.62827	0.853	0.225	8.57713e-45
6	Isg151	1.74857	0.721	0.156	1.46672e-41
6	Slfn9	0.527922	0.441	0.054	1.67434e-39
6	Apol9a	0.420601	0.456	0.057	1.08944e-38
6	Trim12a	0.680151	0.691	0.137	2.58961e-37
6	Oasl2	1.11176	0.985	0.397	1.86981e-35
6	Irf7	0.918279	0.824	0.278	6.20747e-29
6	Usp18	1.06918	0.75	0.242	1.5507e-28
6	Dhx58	0.605158	0.559	0.121	1.91895e-27
6	Herc61	1.0008	0.897	0.41	3.90658e-27
6	Ddx60	0.700079	0.647	0.163	6.47467e-27
6	Cxcl101	1.75078	0.794	0.256	3.98394e-25
6	Iigp11	1.15345	0.956	0.404	1.638e-24
6	Rtp4	0.814375	0.853	0.357	3.33916e-22
6	Parp141	0.903715	0.956	0.511	5.06959e-22
6	Rnf213	0.742397	0.779	0.29	6.58617e-22
6	Bst2	0.669514	0.824	0.316	1.53618e-21
6	Nmi	0.550657	0.794	0.29	1.57606e-21
6	Gbp42	1.03965	0.912	0.375	3.64071e-21
6	Ifi47	0.649263	0.662	0.192	1.27112e-20
6	Gbp22	1.1938	0.956	0.56	1.50396e-19
6	Xaf1	0.65801	0.765	0.291	1.62687e-19
6	Irgm2	0.620254	0.868	0.339	3.69243e-19
6	9930111J21Rik2	0.502163	0.515	0.127	6.51449e-18
6	Gbp82	0.836616	0.794	0.334	1.54477e-17
6	Cd274	0.843574	0.926	0.438	1.58364e-17
6	Parp91	0.757513	0.912	0.471	2.57533e-17
6	Znfx1	0.858839	0.853	0.473	5.18424e-17
6	Irgm11	0.840457	0.971	0.515	6.98129e-17
6	Trafd1	0.669491	0.853	0.449	9.14704e-17
6	Ddx58	0.693363	0.691	0.281	2.61739e-16
6	Parp12	0.620225	0.882	0.417	3.21119e-16
6	Igtp	0.744171	0.956	0.456	5.85769e-16
6	Dtx3l1	0.643009	0.882	0.445	1.02348e-15
6	Psmb82	0.672299	0.985	0.71	1.35675e-15
6	Oas2	0.371815	0.397	0.092	9.00373e-15
6	Gbp32	1.0067	0.853	0.437	9.10119e-15
6	Tnfsf10	0.548062	0.765	0.321	3.21975e-14
6	Ifih1	0.638049	0.632	0.24	4.50642e-14
6	Gbp61	0.539204	0.765	0.309	1.88927e-13
6	Tlr3	0.299336	0.338	0.072	2.40722e-13
6	Gm4951	0.361392	0.338	0.071	2.82569e-13
6	Psmb91	0.602519	0.941	0.535	4.18087e-13
6	Ly6e2	0.757518	0.956	0.702	5.48984e-13
6	Ccrl21	0.472304	0.588	0.196	1.4477e-12
6	AW1120102	1.32333	0.676	0.291	2.14904e-12
6	Ifi35	0.535665	0.691	0.312	2.83397e-12
6	Gbp7	0.610084	0.941	0.507	9.48708e-12
6	Atf3	0.533572	0.324	0.072	1.55677e-11
6	Tap11	0.674373	0.868	0.439	1.7763e-11
6	Trim12c	0.3981	0.5	0.162	1.89945e-11
6	B2m1	0.637667	1	0.879	2.25163e-11
6	Zbp1	0.46694	0.515	0.161	2.34576e-11
6	Lgals9	0.334385	0.309	0.065	2.49066e-11
6	Tor3a	0.657074	0.75	0.435	4.99984e-11
6	Stat2	0.562076	0.794	0.434	1.14304e-10
6	Wars2	0.685845	0.926	0.71	1.51185e-10
6	Stat11	0.578284	0.956	0.594	1.765e-10
6	Helz2	0.316499	0.382	0.106	1.94783e-10
6	Pla2g161	0.621428	0.838	0.504	2.40314e-10
6	Ube2l6	0.539079	0.706	0.347	9.66108e-10
6	Samhd1	0.547394	0.603	0.262	1.19686e-09
6	Lgals3bp2	0.515596	1	0.915	4.6097e-09
6	Mitd1	0.357016	0.574	0.225	5.36086e-09
6	Ppa1	0.563866	0.941	0.72	6.29342e-09
6	Serping11	0.579849	0.912	0.674	6.8021e-09
6	Shisa5	0.451426	0.853	0.555	1.08682e-08
6	Adar	0.424691	0.676	0.336	1.14677e-08
6	Daxx	0.473551	0.5	0.198	1.33307e-08
6	Vwa5a	0.461325	0.794	0.434	1.34522e-08
6	Gbp51	0.605395	0.662	0.3	1.69088e-08
6	Serpina101	0.508745	1	0.887	2.03076e-08
6	Psmb102	0.531893	0.956	0.726	2.75972e-08
6	Samd9l1	0.5534	0.779	0.471	2.852e-08
6	Parp10	0.424778	0.632	0.285	3.23851e-08
6	Tmem140	0.393659	0.706	0.327	4.48647e-08
6	Gbp10	0.379403	0.382	0.117	6.18894e-08
6	Enpp41	0.480614	0.794	0.477	1.50765e-07
6	H2-T231	0.516717	0.897	0.598	3.01848e-07
6	Tor1aip1	0.434939	0.706	0.42	3.03894e-07
6	Ccl21	1.00951	0.397	0.129	3.78411e-07
6	Trim26	0.466116	0.647	0.333	5.43515e-07
6	Gbp91	0.6281	0.559	0.25	5.5963e-07
6	Tap21	0.406813	0.809	0.491	5.80237e-07
6	Naa20	0.418628	0.897	0.609	6.22261e-07
6	Isg202	0.552332	0.971	0.895	8.70913e-07
6	1110038F14Rik	0.4931	0.794	0.493	1.07723e-06
6	Fbxw17	0.299251	0.426	0.155	1.65113e-06
6	Sppl2a1	0.455212	0.897	0.667	1.88275e-06
6	Parp11	0.32785	0.412	0.147	2.10852e-06
6	Zufsp	0.36361	0.588	0.3	2.49562e-06
6	H2-Q6	0.366192	0.382	0.134	2.56301e-06
6	Irf11	0.461993	0.868	0.543	2.92603e-06
6	Aida	0.3607	0.735	0.417	6.09143e-06
6	Tra2a	0.448553	0.853	0.665	1.02753e-05
6	Socs1	0.370695	0.5	0.198	1.4868e-05
6	Psme21	0.420731	1	0.897	2.19892e-05
6	Dbnl	0.345331	0.691	0.406	3.37084e-05
6	Rmdn3	0.379145	0.706	0.433	6.63866e-05
6	Nampt	0.4047	0.868	0.647	0.000103561
6	Cd47	0.325261	0.985	0.926	0.000110218
6	Nt5c3	0.435223	0.853	0.681	0.000111401
6	Arid5a1	0.257795	0.5	0.205	0.000136851
6	Tapbp2	0.417562	0.971	0.88	0.000137571
6	Gm12216	0.297201	0.647	0.334	0.00016467
6	Klf51	0.409252	0.632	0.331	0.00017056
6	Crybg1	0.268786	0.412	0.166	0.000205852
6	Tor1aip2	0.396445	0.75	0.529	0.000254527
6	Psme12	0.412754	0.897	0.798	0.000293577
6	Icam11	0.616642	0.544	0.264	0.000324534
6	Nos21	0.824857	0.485	0.227	0.000399208
6	Jun2	0.487923	0.882	0.696	0.000469252
6	Cd401	0.553086	0.456	0.204	0.000628594
6	Ogfr	0.410506	0.662	0.415	0.000781405
6	H2-K12	0.314768	1	0.989	0.000893395
6	F830016B08Rik	0.439074	0.397	0.155	0.00100075
6	Pnp1	0.721977	0.721	0.549	0.0010502
6	Apobec31	0.316607	0.765	0.435	0.00106737
6	Grina	0.392061	0.853	0.699	0.00111473
6	Clic51	0.253587	0.471	0.203	0.00140464
6	H2-T22	0.329324	0.721	0.473	0.00151873
6	Gm4841	0.354614	0.294	0.102	0.00198315
6	Trim25	0.329668	0.618	0.358	0.00200295
6	Irf9	0.321728	0.574	0.319	0.00301516
6	Arel1	0.324538	0.559	0.308	0.00338298
6	Frmd4a	0.312998	0.529	0.283	0.00358366
6	Rbms1	0.366886	0.5	0.267	0.00417008
6	Hap11	0.301697	0.809	0.563	0.00545162
6	Eif2ak2	0.306157	0.515	0.281	0.00626848
6	Il18bp1	0.381482	0.765	0.553	0.0102842
6	Mafk	0.261618	0.471	0.248	0.0211318
6	Casp8	0.302785	0.338	0.146	0.0245917
6	Tpst1	0.273375	0.426	0.206	0.0270643
6	Uba7	0.286627	0.441	0.215	0.0293464
6	H2-Q71	0.338207	0.485	0.259	0.0299886
6	Rab5c	0.292748	0.809	0.604	0.0396288
6	Upp11	0.479738	0.735	0.602	0.0849065
6	Mxd1	0.375283	0.412	0.219	0.0957713
6	Irf2	0.280616	0.618	0.395	0.0978056
6	H2-D12	0.413092	0.985	0.956	0.104729
6	Fmnl21	0.285742	0.794	0.585	0.125192
6	Psma5	0.257153	0.882	0.745	0.19902
6	Clic41	0.567435	0.779	0.719	0.234276
6	Arl6ip1	0.382058	0.809	0.704	0.259317
6	Bbx	0.311816	0.912	0.712	0.292259
6	Trim56	0.267311	0.603	0.402	0.360154
6	Tapbpl1	0.308041	0.75	0.574	0.378148
6	Slc31a2	0.275676	0.412	0.223	0.423345
6	Slc25a28	0.27133	0.603	0.402	0.481012
6	March51	0.290828	0.824	0.759	0.52035
6	Snx102	0.257888	0.971	0.813	0.565589
6	Ttc39b	0.358692	0.662	0.547	0.620076
6	Nsd3	0.258245	0.779	0.633	0.761895
6	Elf1	0.327219	0.544	0.382	0.92845
6	Ubc1	0.316832	0.985	0.973	1
6	Idnk	0.256491	0.721	0.542	1
6	Stk19	0.286782	0.485	0.3	1
6	Cnot6l1	0.347101	0.824	0.753	1
6	Selenop1	0.329117	0.926	0.877	1
6	Tbrg11	0.278971	0.912	0.879	1
6	Phactr1	0.276514	0.809	0.649	1
6	Jak2	0.254834	0.5	0.322	1
6	N4bp1	0.304639	0.632	0.466	1
6	Alcam2	0.261312	0.735	0.584	1
6	Pbx11	0.270257	0.647	0.483	1
6	8430408G22Rik1	0.811173	0.353	0.192	1
6	Ifi27	0.350788	0.691	0.538	1
6	Aftph	0.330823	0.618	0.485	1
6	Znrf11	0.253349	0.588	0.414	1
6	Klf61	0.480838	0.397	0.249	1
6	Gadd45b2	0.310901	0.456	0.283	1
6	Slc6a6	0.28146	0.897	0.845	1
6	Defb13	0.501345	0.706	0.567	1
6	Azi2	0.292965	0.706	0.573	1
6	Fam46a2	0.334444	0.632	0.502	1
6	Sdc42	0.368147	0.735	0.596	1
6	Ildr1	0.253351	0.544	0.402	1
6	Gtpbp21	0.255312	0.735	0.612	1
6	Cd821	0.332569	0.559	0.421	1
6	Grn	0.285963	0.632	0.515	1
6	Tifa1	0.339388	0.471	0.293	1
6	Steap41	0.269747	0.441	0.269	1
6	Cldn71	0.284367	0.779	0.737	1
6	Eif61	0.250339	0.75	0.704	1
6	Id21	0.266237	0.588	0.422	1
6	Cldn4	0.365349	0.529	0.418	1
6	Cebpd1	0.261396	0.809	0.675	1
6	Nfkbia1	0.344172	0.706	0.606	1
6	Fndc3a	0.268808	0.912	0.916	1
6	Tnfaip31	0.312345	0.324	0.206	1
