# Supplementary material for: Single-cell RNA sequencing of mouse islets exposed to proinflammatory cytokines
Source: Life Sci Alliance. 2021 Apr 21;4(6):e202000949. doi: 10.26508/lsa.202000949 (PMC8091599; doi:10.26508/lsa.202000949)
Supplement: Supplementary file 4 [file LSA-2020-00949_TableS4.xlsx]

## Sheet: Beta_markers_S2_vs_Control
Gene	Avg ln(Fold change)	Fraction cells in sample expressing gene	Fraction cells in control expressing gene	Adjusted p-value
Cebpd	1.82761	0.892	0.473	0
Pabpc1	1.45098	0.958	0.977	0
Rpl39	0.949398	0.993	0.998	0
Ins2	-0.671865	0.999	1	0
Rps21	0.748542	0.998	1	6.31001e-297
Mafa	-1.40211	0.271	0.926	5.25949e-291
Gatsl2	-0.791358	0.203	0.943	5.82264e-290
Cpe	0.680898	0.99	1	6.79366e-289
Rpl38	0.741873	0.994	0.999	7.25824e-286
Mt1	1.6472	0.986	0.97	2.09625e-285
Ppp1r1a	-1.02019	0.427	0.972	1.24394e-284
Eef1a1	0.606152	1	1	3.44341e-277
Defb1	2.10473	0.816	0.316	1.05199e-275
Mt2	1.80179	0.933	0.717	1.57579e-274
Wnt4	-0.980204	0.342	0.968	1.97173e-271
Cd164	0.763814	0.978	0.999	1.32128e-270
Sod2	1.6469	0.9	0.855	3.22502e-269
Rps28	0.831245	0.971	0.989	7.97349e-260
Ins1	-0.800931	0.995	1	6.16969e-259
Pnrc1	1.44677	0.87	0.644	2.07146e-258
Birc3	1.02892	0.67	0.087	2.05319e-255
Steap4	1.43661	0.582	0.007	4.21396e-253
Rps29	0.622655	0.993	1	4.15551e-251
Gbp2	1.27568	0.605	0.032	1.95372e-248
Slc2a2	-0.703958	0.094	0.79	5.64345e-248
Rps27	0.712755	0.994	1	1.15897e-246
Ucn3	-0.684171	0.188	0.884	9.59736e-245
Snx10	1.24671	0.856	0.632	1.46641e-240
Sec61g	0.595517	0.986	1	2.60063e-234
Rpl37	0.663055	0.996	1	1.69884e-233
Ctsb	0.90454	0.939	0.933	1.12261e-228
Hsp90aa1	0.985502	0.981	0.998	3.00854e-224
Rpl41	0.51027	0.998	1	6.32506e-224
Mlxipl	-0.62395	0.19	0.863	3.84344e-218
Nfkbia	1.36522	0.813	0.488	4.47274e-215
Litaf	0.941334	0.653	0.145	9.46256e-213
Glul	1.1868	0.894	0.855	2.31983e-212
Ptp4a1	1.10345	0.821	0.607	2.39895e-207
Vmp1	1.00664	0.816	0.577	1.64751e-206
Sowahc	1.13638	0.811	0.546	5.2504e-204
Nfkbiz	0.945313	0.692	0.227	8.26778e-203
Ttc28	-0.588373	0.206	0.849	2.17262e-199
Ctnnb1	0.852918	0.906	0.916	5.60729e-199
Sqstm1	1.03585	0.861	0.795	1.84678e-194
Marcks	1.29535	0.813	0.67	4.26802e-183
Hadh	-0.579503	0.537	0.988	2.02316e-181
Ube2d3	0.660293	0.94	0.96	8.65284e-181
Clic4	1.07399	0.785	0.589	4.06214e-173
Eif5	0.673045	0.941	0.963	5.75636e-173
Il4i1	1.03937	0.45	0.018	1.13034e-172
Gmpr	-0.446019	0.242	0.879	3.95306e-172
Gm42418	-0.467646	0.995	1	1.47485e-170
Ghitm	0.852283	0.864	0.797	5.97849e-169
Dnajb9	0.73213	0.925	0.94	2.04309e-168
Actg1	0.806748	0.991	0.997	2.55436e-168
Psme2	0.753613	0.875	0.882	5.38868e-168
H2-K1	0.621629	0.983	0.998	2.08903e-167
Icam1	0.830605	0.418	0.006	7.2797e-166
Cox6c	0.575651	0.98	0.995	1.67473e-163
Rgs4	1.34964	0.724	0.389	2.29585e-162
Gng5	0.665556	0.947	0.984	3.81708e-159
Rps15a	0.525892	0.996	0.999	1.94501e-158
Enho	-0.534934	0.461	0.963	2.81291e-158
Eif4g2	0.578776	0.943	0.984	3.27093e-158
Pdx1	-0.467083	0.294	0.902	4.28853e-157
Lrrc10b	-0.509294	0.354	0.91	5.80655e-157
Isg20	0.811724	0.874	0.917	3.68477e-156
Cplx2	-0.439079	0.214	0.824	1.95019e-155
Rab3a	-0.368574	0.196	0.814	2.23264e-155
Ociad2	-0.495403	0.516	0.978	2.37891e-155
Rbm3	0.620573	0.936	0.96	1.90336e-152
Rpl35a	0.493462	0.993	1	9.74943e-152
Hspa5	0.582032	0.984	1	3.07139e-151
Kdm2b	-0.483638	0.244	0.807	2.97356e-148
Stard10	-0.478941	0.427	0.962	4.10669e-146
H3f3b	0.614253	0.972	0.995	4.52806e-146
Pcbp1	0.647571	0.867	0.906	2.0828e-144
Rpl34	0.50328	0.995	0.999	4.54214e-144
Vstm2l	-0.319033	0.105	0.645	1.09807e-142
Vps8	-0.35033	0.116	0.654	1.23722e-141
Rpl36	0.535201	0.984	0.998	2.50987e-141
Rpl22l1	0.548502	0.965	0.992	6.25279e-141
Hs3st6	-0.253926	0.014	0.455	7.55014e-141
Sh3glb1	0.619981	0.902	0.93	1.3033e-139
Hif1a	0.917113	0.705	0.477	2.35151e-139
Ptov1	-0.380541	0.294	0.893	2.2116e-136
Rnase4	0.814174	0.874	0.861	9.40198e-134
Fam151a	-0.472955	0.42	0.934	1.33512e-133
Cebpb	0.919206	0.776	0.664	2.72526e-133
Fndc3a	0.601553	0.892	0.959	5.53483e-131
Sphkap	-0.421631	0.357	0.92	6.96048e-131
Jakmip1	-0.269938	0.115	0.646	9.54886e-131
Rpl37a	0.416019	0.994	1	1.7678e-130
Gpsm1	-0.306349	0.1	0.605	2.61992e-130
Atp6v1a	0.699928	0.813	0.787	4.13116e-130
Cd47	0.615254	0.893	0.944	5.11273e-130
Cabp7	-0.262771	0.082	0.581	6.98776e-130
Btf3	0.651995	0.932	0.962	1.37346e-129
Rab37	-0.306496	0.169	0.73	4.38131e-129
Fmnl2	0.766961	0.706	0.493	3.21183e-128
Dbp	-0.305712	0.078	0.557	1.54234e-127
Rbm39	0.534083	0.934	0.984	8.04673e-127
C1qtnf4	-0.331788	0.216	0.783	1.09893e-125
Rps27a	0.393595	0.998	1	2.23882e-125
Pcsk1n	-0.397687	0.975	1	3.21368e-125
Rps20	0.372968	0.997	1	9.10385e-125
2810474O19Rik	0.863726	0.687	0.445	2.45855e-124
Plscr1	0.838038	0.605	0.293	2.6524e-124
Insrr	-0.293586	0.133	0.651	1.70779e-123
Sdcbp	0.654419	0.804	0.768	1.97576e-123
Rpl36a	0.535728	0.954	0.987	2.25486e-122
Vwa5b2	-0.263263	0.068	0.53	9.45918e-122
Syt4	0.784097	0.868	0.901	5.09481e-121
Fgd2	-0.269204	0.089	0.566	8.9328e-121
Gpx1	0.778212	0.77	0.7	1.60454e-120
Prlr	-0.431752	0.34	0.865	3.19165e-120
Aes	-0.409095	0.822	0.999	4.22953e-120
Hnrnpa3	0.53425	0.906	0.963	8.80019e-120
Picalm	0.694156	0.744	0.619	1.94235e-119
Sorbs2	-0.402304	0.327	0.883	4.33815e-119
Ctsl	0.731191	0.921	0.975	6.79559e-119
Eif6	0.663697	0.751	0.668	1.50156e-118
Malat1	0.565582	0.99	1	2.10638e-118
Odc1	0.951037	0.696	0.493	1.44003e-117
Ptp4a2	0.682944	0.806	0.804	1.45236e-117
Igf1r	0.844641	0.856	0.829	1.80885e-117
mt-Co1	0.349496	0.994	1	3.95897e-117
Ldlr	-0.341969	0.285	0.855	3.96255e-117
S100a10	0.820172	0.733	0.62	1.19701e-116
Herpud1	0.684261	0.877	0.909	2.10559e-116
Pfkp	0.704762	0.739	0.496	7.89359e-116
Ube2m	-0.271284	0.164	0.698	1.01698e-115
Rpl23	0.399302	0.998	1	4.5109e-115
Rpl31	0.512129	0.966	0.991	6.88546e-115
Gm45159	0.620238	0.431	0.083	9.42176e-115
Slc2a5	-0.407735	0.494	0.951	9.74506e-115
Pclo	-0.433088	0.481	0.947	4.3622e-114
Morf4l1	0.477353	0.945	0.987	5.83653e-114
Gfpt1	0.557814	0.888	0.97	5.86228e-114
Morf4l2	0.514616	0.914	0.965	1.52958e-113
Eif2s2	0.58151	0.879	0.939	2.10998e-113
Ptma	0.445207	0.99	1	3.94819e-113
Ripk2	0.600552	0.41	0.073	1.55342e-112
Pfkfb3	0.741698	0.475	0.132	1.62755e-112
Tubb5	0.733076	0.751	0.663	2.24774e-112
Rpl6	0.408727	0.998	1	1.49709e-111
Hspa9	0.645479	0.868	0.897	1.92754e-111
Rpl5	0.393739	0.998	1	4.42441e-111
Mtch1	-0.384213	0.656	0.986	1.55879e-110
Comt	-0.324449	0.273	0.817	1.61633e-110
Elof1	-0.344052	0.309	0.855	3.61955e-110
Ywhaz	0.598059	0.796	0.792	3.99216e-110
Eif4a1	0.525492	0.902	0.971	5.90369e-110
Klhl32	-0.287452	0.203	0.742	7.57131e-110
Ran	0.528629	0.879	0.921	3.60494e-109
Atf4	0.643767	0.876	0.901	3.74965e-109
Cox7c	0.496261	0.953	0.992	4.49389e-109
Rplp2	0.39002	0.99	0.999	1.18103e-108
Pnmal2	-0.350877	0.318	0.865	1.40774e-108
Tpd52	0.509892	0.907	0.949	1.6466e-108
Kcnk16	-0.385362	0.213	0.716	4.5112e-108
Cgn	0.655963	0.612	0.349	4.87991e-108
Gsdma	0.711735	0.788	0.694	1.04873e-107
Tifa	0.879056	0.428	0.097	1.20979e-107
Mast4	0.754084	0.755	0.699	2.30523e-107
Rab7	0.557516	0.867	0.932	7.15666e-107
Nos2	0.818041	0.279	0	9.57305e-107
Cd2ap	0.686664	0.733	0.649	1.17827e-106
Nkx2-2	-0.308146	0.253	0.795	3.35943e-106
Samd9l	0.621458	0.535	0.224	4.79817e-106
Cpeb4	0.688232	0.711	0.584	4.85707e-106
Tbrg1	0.573394	0.847	0.889	7.90526e-106
Tpt1	0.351319	1	1	8.10687e-106
Rpl23a	0.427377	0.973	0.995	1.15535e-105
Ero1l	0.890746	0.762	0.617	2.09541e-105
Ddx5	0.432447	0.97	0.997	2.71067e-105
Slc30a8	-0.393649	0.693	0.986	3.16373e-105
Ddc	-0.423946	0.505	0.923	3.4046e-105
Tnfaip3	0.566753	0.326	0.026	7.09853e-105
Ftl1	-0.351781	0.992	1	7.73453e-105
Hepacam2	-0.338197	0.332	0.868	1.21431e-104
Galnt14	-0.2665	0.212	0.744	3.05376e-104
Npepl1	-0.266427	0.162	0.657	1.42813e-103
Ppat	-0.266601	0.16	0.648	2.15044e-103
AW112010	1.04204	0.375	0.059	3.04768e-103
Ddx3x	0.578981	0.852	0.915	1.23258e-102
Rpl3	0.38487	0.996	1	1.62086e-102
Stx7	0.609104	0.769	0.737	2.01373e-102
Gadd45b	0.553015	0.406	0.082	3.98475e-102
Nab1	0.634034	0.587	0.323	5.3794e-102
Rps23	0.388224	0.998	1	1.03993e-101
Cxcl1	1.24882	0.267	0	2.33072e-101
Ffar1	-0.322572	0.298	0.828	5.43724e-101
Rtn4	0.529037	0.906	0.962	5.60667e-101
Ssr4	-0.374801	0.937	0.999	6.67237e-101
Wdr6	-0.255145	0.171	0.671	7.40494e-101
Arpc5	0.548067	0.833	0.868	3.75432e-100
Lrrn1	0.689418	0.66	0.484	5.00911e-100
Gbp5	0.402336	0.273	0.004	1.94669e-99
Ssr3	0.542028	0.846	0.899	5.12314e-99
Rab1a	0.510078	0.856	0.914	1.34247e-98
mt-Nd3	0.647104	0.934	0.999	6.30949e-98
A230057D06Rik	-0.257099	0.171	0.661	1.22471e-97
Gtf2i	-0.265436	0.283	0.826	5.22571e-97
Cd40	0.371953	0.273	0.008	7.5794e-97
Zc3h12a	0.338374	0.276	0.009	1.23654e-96
Pla2g2f	-0.267891	0.162	0.632	1.38024e-96
Map1b	0.512571	0.916	0.982	3.89142e-96
Ehf	0.417151	0.318	0.031	4.65971e-96
Auts2	-0.263966	0.239	0.752	2.62883e-95
Cyb5r3	-0.374895	0.639	0.974	4.75993e-94
Neat1	0.592128	0.946	0.978	4.79789e-94
Itgav	0.652486	0.698	0.591	2.2821e-93
Ceacam1	0.569333	0.349	0.058	1.01293e-92
Alcam	0.687058	0.665	0.504	1.09333e-92
Usmg5	0.540434	0.824	0.866	2.77773e-92
Trpm5	-0.316355	0.264	0.744	4.24875e-92
Hnrnpf	0.528195	0.841	0.911	7.52015e-92
Upb1	-0.32867	0.378	0.865	6.65851e-91
Rps27l	0.540516	0.92	0.964	4.46134e-90
Tlr2	0.591763	0.481	0.194	1.65644e-89
Sppl2a	0.632431	0.683	0.581	1.88763e-89
Nus1	0.591812	0.707	0.635	5.73471e-89
Kif12	-0.296606	0.354	0.865	1.82162e-88
Rpl30	0.378114	0.998	1	1.90559e-88
Camk2b	-0.328447	0.426	0.914	6.29619e-88
Rpl4	0.366411	0.988	1	8.22196e-88
Mbnl2	0.547314	0.805	0.838	1.4545e-87
Slc11a2	0.5536	0.507	0.236	1.55476e-87
Ptges3	0.524544	0.824	0.892	2.86696e-87
Pdcd6ip	0.526836	0.769	0.794	4.16443e-87
Rps12	0.346644	0.991	0.999	9.93441e-87
Tecr	-0.281029	0.39	0.892	3.27252e-86
Pnp	0.619524	0.594	0.395	4.78105e-86
Stat3	0.50131	0.858	0.928	5.2955e-86
Zfand5	0.627249	0.681	0.574	6.13057e-86
Csde1	0.442951	0.906	0.972	3.03431e-85
Prr13	0.647555	0.718	0.709	9.00041e-85
Luc7l2	0.478231	0.897	0.975	1.35959e-84
Nkx6-1	-0.342978	0.537	0.952	2.50726e-84
Clic1	0.591414	0.782	0.831	7.051e-84
Gbp3	0.45086	0.316	0.047	7.64503e-84
Inpp5f	0.582237	0.709	0.62	1.13789e-83
Ckb	-0.352141	0.167	0.577	1.34284e-83
H2-D1	0.481276	0.93	0.977	1.37466e-83
Ccl28	0.581765	0.443	0.162	3.1595e-83
Cldn7	0.657843	0.729	0.716	3.43602e-83
Psma6	0.523722	0.756	0.755	9.35181e-83
BC005537	0.52854	0.78	0.834	1.00756e-82
Gsap	0.502004	0.409	0.128	1.50268e-82
Elf3	0.648293	0.6	0.407	5.99128e-82
Pam	0.603218	0.901	0.96	1.08281e-81
Ptpn1	0.635747	0.728	0.719	2.04294e-81
Rpl26	0.323212	0.999	1	4.144e-81
Mbd2	0.518285	0.769	0.791	6.6208e-81
Gbp4	0.414653	0.226	0.003	7.01728e-81
Syt13	-0.342897	0.722	0.994	1.01435e-80
Lamp2	0.477581	0.886	0.953	2.41299e-80
Chchd2	0.372708	0.993	0.999	3.05787e-80
Rps25	0.352365	0.99	1	3.908e-80
Chga	-0.339014	0.993	1	3.98583e-80
Abcd3	-0.298954	0.439	0.919	8.52436e-80
Hnrnpk	0.438699	0.878	0.958	8.52495e-80
Rap1b	0.514036	0.798	0.829	1.1398e-79
Fkbp2	-0.319619	0.818	0.996	1.63334e-79
Tmem176b	0.469127	0.884	0.966	4.72014e-79
Canx	0.371561	0.952	0.996	8.1908e-79
Sytl4	-0.270605	0.382	0.866	1.27423e-78
Srsf2	0.538055	0.748	0.744	1.5166e-78
Ccnd1	-0.25584	0.267	0.746	3.09816e-78
Psma3	0.450236	0.872	0.943	5.44341e-78
Ntrk2	-0.261544	0.295	0.764	8.03215e-78
Chgb	0.695475	0.979	1	1.61106e-77
Scgn	-0.29528	0.405	0.884	4.96157e-77
Zwint	0.524852	0.787	0.802	5.99822e-77
Susd6	0.595161	0.562	0.357	6.14975e-77
Ubl3	0.450852	0.891	0.954	1.92476e-76
Gpd2	-0.27599	0.396	0.874	4.62305e-76
Fndc3b	0.585428	0.705	0.686	4.64998e-76
Wdr1	0.574632	0.596	0.42	1.64196e-75
Lcn2	1.4731	0.309	0.054	4.05684e-75
H2afz	0.650274	0.934	0.994	4.52668e-75
Csnk1a1	0.422077	0.905	0.976	8.94354e-75
Fas	0.303722	0.213	0.004	9.4564e-75
Mettl26	-0.274626	0.459	0.923	1.0391e-74
Cadps	-0.252303	0.303	0.797	1.30464e-74
mt-Co3	0.266103	0.997	1	8.88617e-74
Ptbp3	0.494651	0.842	0.913	2.21863e-73
Pcbp2	0.439785	0.919	0.97	2.35522e-73
Arpc2	0.402769	0.888	0.959	5.96517e-73
Tnfrsf11b	0.476825	0.272	0.036	7.16009e-73
Chmp4b	0.511483	0.715	0.7	8.02862e-73
Fkbp1b	-0.292373	0.428	0.882	8.57565e-73
Npm1	0.474397	0.909	0.959	1.33159e-72
Arf1	0.40685	0.911	0.984	3.75013e-72
Psme1	0.525192	0.732	0.736	6.45623e-72
Lyn	0.322355	0.264	0.033	2.26222e-71
Rpl32	0.327269	0.995	1	5.24391e-70
Scarb2	0.521008	0.781	0.831	6.23661e-70
Rps24	0.296081	0.998	1	7.41799e-70
Hspa8	0.489551	0.985	1	7.7928e-70
Uqcrq	0.414774	0.922	0.987	1.45039e-69
Ppp1cb	0.466645	0.824	0.904	1.47596e-69
Tmem147	-0.319758	0.548	0.924	2.69449e-69
Rnd3	0.338496	0.267	0.038	3.56215e-69
Ly96	0.486806	0.438	0.196	4.67605e-69
Dnajc24	-0.274401	0.346	0.799	1.83529e-68
Ywhah	0.511557	0.775	0.831	2.1825e-68
Anxa5	0.432943	0.932	0.991	3.77412e-68
Rps13	0.321037	0.997	1	5.32592e-68
Ahnak	0.313433	0.202	0.006	5.55297e-68
Anxa6	0.575665	0.639	0.545	9.27249e-68
Skil	0.552314	0.556	0.377	2.90987e-67
Rps26	0.395762	0.957	0.994	5.44084e-67
Fam183b	-0.284828	0.526	0.938	6.19236e-67
Selenom	-0.286393	0.58	0.972	6.50458e-67
Serinc1	0.42323	0.842	0.926	1.73383e-66
Xbp1	0.502511	0.888	0.972	1.88567e-66
Drap1	-0.272889	0.524	0.934	1.90087e-66
Apobec3	0.500847	0.453	0.217	2.57983e-66
Ifngr2	0.397784	0.344	0.099	2.89804e-66
Tmbim6	0.40472	0.902	0.976	2.84712e-65
Arf4	0.453063	0.815	0.905	3.43633e-65
Tgoln1	0.383352	0.899	0.961	5.48468e-65
Arpc1b	0.558691	0.645	0.571	8.89625e-65
Hmgn3	-0.29753	0.616	0.962	1.02497e-64
Abracl	0.455844	0.826	0.909	2.9061e-64
F11r	0.384949	0.361	0.122	3.87273e-64
Gstm1	-0.31001	0.486	0.9	2.51981e-63
Pde1c	0.550935	0.586	0.44	3.12289e-63
M6pr	0.490689	0.694	0.688	3.16387e-63
Anxa7	0.535857	0.659	0.622	7.96647e-63
Atp5e	0.333288	0.955	0.994	1.25325e-62
Sat1	0.601769	0.562	0.392	1.52409e-62
Krtcap2	0.384779	0.938	0.988	1.91112e-62
Atp5k	0.462702	0.742	0.792	2.0916e-62
Calr	0.337533	0.989	1	3.88685e-62
Zbtb20	-0.290277	0.674	0.977	6.17871e-62
Pgk1	0.462856	0.872	0.87	6.81469e-62
Calm2	0.431966	0.862	0.949	6.89863e-62
Fxyd6	-0.274007	0.414	0.86	7.56062e-62
Nars	0.507345	0.715	0.73	1.36751e-61
Cltc	0.390704	0.859	0.956	1.37875e-61
Lrg1	0.769007	0.194	0.009	1.3874e-61
Mvp	0.516944	0.646	0.579	3.08469e-61
Slc39a6	0.544465	0.526	0.351	4.31246e-61
Guk1	-0.289553	0.715	0.977	6.64024e-61
Slc39a1	0.434928	0.432	0.209	1.02165e-60
Ranbp2	0.50101	0.718	0.75	1.1655e-60
Anapc5	-0.252712	0.456	0.907	1.40035e-60
Tra2b	0.516647	0.669	0.63	1.91714e-60
Peg3	-0.35198	0.834	0.997	2.07131e-60
Ier3	0.641293	0.368	0.135	4.40945e-60
Znrf1	0.476996	0.477	0.275	4.51722e-60
Uqcrb	0.418335	0.883	0.965	1.28325e-59
Rps8	0.282537	0.998	1	2.04759e-59
Srp9	0.353087	0.941	0.98	3.2859e-59
Rac1	0.462734	0.755	0.813	3.37388e-59
Wnk1	0.459068	0.833	0.923	4.75818e-59
Riok3	0.484106	0.675	0.673	6.62892e-59
Tax1bp1	0.421282	0.82	0.934	2.31072e-58
Atp6v1g1	0.369493	0.925	0.984	4.37415e-58
Hnrnpa2b1	0.393728	0.897	0.974	7.09099e-58
Cebpg	0.510988	0.702	0.702	2.74573e-57
Derl1	0.446669	0.776	0.866	4.01355e-57
Ptms	-0.250476	0.502	0.914	7.71164e-57
Rps17	0.311462	0.976	0.999	8.33809e-57
Akirin1	0.471648	0.697	0.727	2.26235e-56
Mal2	0.307657	0.275	0.064	2.82174e-56
Slc37a1	0.480408	0.461	0.264	3.14766e-56
Ccl2	0.788685	0.163	0.002	3.42026e-56
Stom	0.30716	0.216	0.027	2.42416e-55
Ube2d2a	0.437208	0.743	0.814	3.19518e-55
Gsr	0.501063	0.64	0.613	3.23945e-55
Serpina3n	0.336432	0.193	0.015	3.91814e-55
Hsp90b1	0.337875	0.984	1	4.41995e-55
Pdia3	0.303246	0.975	0.999	6.96491e-55
Cox5a	0.448188	0.795	0.89	7.11162e-55
Ptpn2	0.50242	0.474	0.297	2.32291e-54
Fau	0.26751	0.997	1	5.18174e-54
Saraf	0.410129	0.844	0.921	8.43619e-54
Rpn1	0.37194	0.898	0.967	2.57564e-53
Arfgef3	0.42759	0.797	0.907	3.79214e-53
Serpina10	0.425554	0.816	0.882	4.36709e-53
Stxbp1	0.426379	0.775	0.861	9.44644e-53
Rpl24	0.320713	0.988	0.999	1.09016e-52
Ctnna1	0.504692	0.667	0.668	1.10375e-52
G3bp1	0.434788	0.77	0.855	1.12587e-52
Mrfap1	0.299293	0.984	0.999	1.16755e-52
Sdc4	0.533493	0.64	0.589	2.04687e-52
Hpgds	0.516784	0.47	0.281	2.72118e-52
Rps6	0.272105	0.998	1	3.93508e-52
Hnrnpab	0.459458	0.732	0.808	6.26304e-52
Slc25a5	0.409034	0.892	0.948	7.88093e-52
Eif3c	0.401376	0.845	0.94	7.96645e-52
Ccdc47	0.517504	0.663	0.689	1.014e-51
Hamp	0.952981	0.15	0.001	1.16141e-51
Metap2	0.430497	0.751	0.819	1.1979e-51
Txnrd1	0.476353	0.751	0.813	1.36823e-51
Clint1	0.479759	0.664	0.691	1.5927e-51
Eif1	0.308854	0.994	1	1.6225e-51
Larp4b	0.501936	0.691	0.75	2.54509e-50
Entpd3	0.489496	0.644	0.599	3.14771e-50
Rnf11	0.4287	0.769	0.862	3.89384e-50
Alkbh5	0.439712	0.737	0.804	4.49673e-50
Rab6a	0.455388	0.657	0.659	7.27554e-50
Naca	0.363438	0.969	0.998	8.25832e-50
Cox7a2	0.342093	0.945	0.994	2.96595e-49
2010107E04Rik	0.419674	0.753	0.836	5.27884e-49
Krt8	0.667985	0.72	0.796	6.09884e-49
Ext1	0.423536	0.444	0.264	6.46912e-49
Atp5f1	0.325496	0.882	0.968	1.62704e-48
Eif3a	0.345149	0.88	0.98	1.9317e-48
Ralgds	0.493943	0.451	0.283	2.73912e-48
Cnbp	0.390768	0.833	0.942	2.77709e-48
Ncl	0.416635	0.842	0.953	3.1537e-48
St3gal1	0.381702	0.358	0.157	4.59706e-48
Prdx1	0.409694	0.892	0.969	4.83391e-48
Gnb1	0.38482	0.811	0.906	1.18693e-47
Psmb10	0.470278	0.624	0.581	1.19302e-47
Stt3a	0.39807	0.759	0.872	4.52283e-47
Clta	0.349993	0.912	0.984	8.49599e-47
Phyh	0.463381	0.699	0.759	1.32212e-46
Dgkg	0.500734	0.417	0.233	1.35861e-46
Tmem30a	0.358879	0.809	0.931	1.97835e-46
Prkar1a	0.371414	0.896	0.984	2.05738e-46
Casp3	0.373386	0.353	0.157	2.73816e-46
Matr3	0.394499	0.774	0.863	3.36228e-46
Serping1	0.50481	0.601	0.498	4.75259e-46
Sem1	0.354347	0.889	0.967	5.88445e-46
Itgb8	0.453014	0.439	0.256	7.02675e-46
March5	0.438086	0.707	0.768	7.57069e-46
Atp5c1	0.38494	0.865	0.95	8.35123e-46
Psmb4	0.361737	0.867	0.958	1.01299e-45
Eif1a	0.452928	0.561	0.484	1.3366e-45
Ybx1	0.3006	0.938	0.997	1.88128e-45
Tagln2	0.430685	0.783	0.865	2.05985e-45
Cdc42	0.3608	0.834	0.943	2.58099e-45
Dock10	0.318364	0.285	0.094	4.36054e-45
Rab11a	0.426533	0.672	0.74	4.70098e-45
Tceal9	0.268248	0.97	0.999	4.90032e-45
Fam129a	0.322447	0.247	0.064	5.24184e-45
Rfk	0.482396	0.656	0.687	5.61899e-45
Fosl2	0.344343	0.281	0.088	5.66402e-45
Actr3	0.40119	0.768	0.88	6.25042e-45
Rala	0.467619	0.672	0.736	1.21255e-44
Hnrnpu	0.351884	0.839	0.946	1.29982e-44
Ero1lb	-0.274527	0.806	0.994	1.88455e-44
AC078895.1	-0.263482	0.747	0.98	2.56629e-44
Eif4ebp1	0.449699	0.568	0.411	3.17324e-44
Il13ra1	0.394027	0.39	0.207	4.26482e-44
Rab21	0.41182	0.693	0.755	4.55089e-44
Rpl22	0.319176	0.965	0.995	6.19409e-44
Rsrp1	0.396952	0.909	0.977	7.71228e-44
Rps18	0.264602	0.993	1	8.77168e-44
Maff	0.294637	0.24	0.061	1.21095e-43
Rbm17	0.460964	0.65	0.665	1.21326e-43
St13	0.406825	0.739	0.831	1.35738e-43
Slc3a2	0.502624	0.767	0.872	3.50222e-43
Slc7a11	0.327465	0.196	0.033	4.60144e-43
Arl8b	0.387662	0.703	0.79	5.18092e-43
Tapbp	0.389698	0.799	0.904	1.20365e-42
Bcl3	0.424299	0.492	0.345	1.4767e-42
Psma1	0.39805	0.728	0.82	1.72295e-42
Gnas	0.260334	0.994	1	2.11712e-42
Serp1	0.334517	0.947	0.993	2.21905e-42
Hmox1	0.503608	0.459	0.264	2.82074e-42
Mocs2	0.426449	0.656	0.7	2.99774e-42
Pdzk1ip1	0.581144	0.518	0.429	3.09929e-42
Nfkb1	0.55072	0.51	0.408	3.27898e-42
Cblc	0.399598	0.377	0.196	6.38909e-42
Eif3e	0.411303	0.728	0.819	1.02499e-41
Rpl10a	0.265224	0.977	0.997	1.10755e-41
Ywhae	0.301163	0.901	0.979	1.42187e-41
Ywhag	0.433289	0.651	0.681	2.06776e-41
Chka	0.562157	0.739	0.827	2.38643e-41
Slc38a4	0.503236	0.666	0.722	2.82317e-41
Psma7	0.35899	0.858	0.952	2.86431e-41
Zfp292	0.448699	0.667	0.709	3.93761e-41
Gdi2	0.364269	0.828	0.93	4.2673e-41
Crispld2	0.307793	0.126	0.003	4.82286e-41
Neurod1	0.545218	0.784	0.902	6.06106e-40
Tomm7	0.392529	0.786	0.887	6.5856e-40
Edem1	0.412459	0.714	0.782	6.9419e-40
Etv6	0.34367	0.352	0.175	1.05888e-39
Tnfaip8	0.487683	0.432	0.283	1.75931e-39
Atox1	0.414026	0.753	0.85	2.03643e-39
Tomm20	0.362905	0.871	0.956	2.35637e-39
Cdcp1	0.408698	0.395	0.23	2.68783e-39
Tbca	0.363508	0.794	0.901	3.21599e-39
Gng4	0.415382	0.704	0.755	3.91632e-39
Hnrnpa1	0.486764	0.655	0.71	5.88309e-39
Cfl2	0.419708	0.551	0.498	9.73108e-39
Dstn	0.398936	0.811	0.932	2.292e-38
Mapk6	0.393963	0.427	0.279	3.37926e-38
Frk	0.40233	0.418	0.27	4.20261e-38
Klf5	0.388018	0.363	0.194	8.45439e-38
Ywhaq	0.313897	0.903	0.983	8.66141e-38
Csf1	0.5396	0.336	0.162	1.06118e-37
Jak1	0.400162	0.743	0.846	1.41537e-37
Adam10	0.426598	0.495	0.393	2.21379e-37
Eprs	0.37782	0.824	0.933	2.29853e-37
Errfi1	0.578887	0.452	0.31	2.81209e-37
Chp1	0.47606	0.471	0.359	3.03112e-37
Nampt	0.418768	0.557	0.496	3.19867e-37
Atp11a	0.391869	0.411	0.259	3.9586e-37
Ndfip2	0.417525	0.655	0.726	5.14528e-37
Cd9	0.347499	0.215	0.056	5.3068e-37
Fus	0.389426	0.754	0.867	5.97942e-37
Spint1	0.501219	0.658	0.719	6.96375e-37
P4ha1	0.452574	0.615	0.538	8.03704e-37
Copa	0.321287	0.841	0.96	1.06411e-36
Psma2	0.33808	0.807	0.911	1.20336e-36
Bag1	0.373541	0.777	0.897	2.08813e-36
Ufm1	0.30664	0.828	0.944	3.27833e-36
Elmo1	0.379451	0.383	0.223	4.12069e-36
Eif5b	0.390259	0.754	0.877	6.99574e-36
Rad23b	0.384213	0.66	0.719	8.3528e-36
Bhlhe40	0.461199	0.436	0.289	1.3958e-35
Ddit3	0.578509	0.588	0.496	1.40953e-35
Kif5b	0.302135	0.894	0.982	1.57774e-35
8430408G22Rik	0.356836	0.211	0.054	2.29873e-35
Akap11	0.432602	0.64	0.688	3.17855e-35
Rbm25	0.36035	0.751	0.871	3.42139e-35
Sept7	0.385437	0.694	0.785	4.20125e-35
Hspe1	0.56559	0.834	0.948	6.26385e-35
Ywhab	0.376285	0.714	0.819	7.07529e-35
Ehd1	0.519326	0.426	0.299	7.14628e-35
Ncoa7	0.453104	0.551	0.519	1.61686e-34
Eif3m	0.37309	0.721	0.839	2.46483e-34
mt-Nd4	0.270124	0.991	1	2.9166e-34
Wipi1	0.588106	0.536	0.471	3.1263e-34
Rhou	0.36469	0.342	0.176	4.83783e-34
Azi2	0.389316	0.573	0.558	5.10408e-34
Slc2a1	0.451183	0.385	0.22	5.97569e-34
Pigr	0.53015	0.322	0.149	6.14423e-34
Raph1	0.328311	0.279	0.116	7.4434e-34
Upp1	0.577443	0.581	0.589	1.16998e-33
Lix1l	0.345021	0.326	0.166	2.12505e-33
Vegfa	0.377406	0.799	0.913	2.24153e-33
Bzw1	0.419158	0.632	0.677	3.03364e-33
Sumo1	0.352995	0.766	0.88	4.51878e-33
Arpp19	0.402636	0.68	0.753	5.95773e-33
Hnrnpc	0.347973	0.716	0.798	1.00654e-32
Etf1	0.394809	0.629	0.686	1.05321e-32
Vldlr	0.491829	0.555	0.533	1.3058e-32
Cxcl10	0.438251	0.129	0.013	2.21132e-32
Ssb	0.360645	0.721	0.832	5.47628e-32
Lgals3bp	0.340733	0.851	0.969	7.4623e-32
Psmb8	0.416045	0.562	0.523	9.80118e-32
Set	0.333122	0.803	0.935	1.35428e-31
Gcnt2	0.441614	0.487	0.418	1.66874e-31
Msmo1	0.435734	0.637	0.669	2.43501e-31
Arrdc4	0.287694	0.243	0.09	2.59522e-31
Hsp90ab1	0.285838	0.982	1	4.14325e-31
Rrbp1	0.291881	0.882	0.985	4.63635e-31
Acsl4	0.369888	0.402	0.273	4.74413e-31
Rnf14	0.390573	0.647	0.722	9.20237e-31
Atp6ap2	0.309544	0.853	0.956	2.12294e-30
Hnrnph1	0.359711	0.704	0.792	2.13122e-30
Pgam1	0.27821	0.897	0.946	2.47465e-30
Copb1	0.303984	0.771	0.894	2.87219e-30
Ranbp1	0.353943	0.656	0.741	3.21528e-30
Golph3	0.350864	0.646	0.72	3.81102e-30
Atp5l	0.280126	0.955	0.996	4.52515e-30
Purb	0.381297	0.648	0.721	4.56719e-30
Met	0.288022	0.297	0.144	5.13691e-30
Npepps	0.381975	0.718	0.846	7.21226e-30
Mrpl52	0.392509	0.63	0.696	1.08926e-29
Cystm1	0.357359	0.771	0.904	1.42757e-29
mt-Nd1	0.258819	0.974	1	1.51502e-29
Vps35	0.323075	0.746	0.857	1.9899e-29
Cd82	0.365696	0.454	0.351	2.65957e-29
Serbp1	0.33516	0.8	0.935	3.46171e-29
Trib3	0.316788	0.297	0.139	4.66307e-29
H2-Q7	0.307167	0.299	0.144	4.78106e-29
Gch1	0.295656	0.922	0.99	5.0767e-29
Tmed9	0.282281	0.92	0.98	1.03839e-28
Sec23b	0.371602	0.692	0.808	1.25918e-28
Ssh1	0.379248	0.45	0.363	1.38201e-28
Slc20a1	0.374556	0.34	0.198	1.95002e-28
Sept9	0.461336	0.587	0.591	4.01018e-28
Sod1	0.364804	0.737	0.858	4.33402e-28
Mettl9	0.363837	0.692	0.802	5.58038e-28
Cstb	0.430362	0.694	0.826	7.10516e-28
Tmed2	0.261458	0.937	0.99	8.24807e-28
Sbno2	0.314979	0.325	0.182	8.54393e-28
Tapbpl	0.390042	0.489	0.433	1.30055e-27
Nktr	0.281437	0.902	0.985	1.95256e-27
Seh1l	0.387382	0.508	0.475	2.15627e-27
Laptm4a	0.282349	0.893	0.977	2.40854e-27
Lrrc59	0.365216	0.632	0.699	2.42522e-27
Relb	0.258741	0.216	0.077	3.65119e-27
Actb	0.32374	0.954	0.998	4.99768e-27
Aff4	0.344627	0.685	0.798	5.24622e-27
Gnai3	0.371452	0.652	0.736	5.92481e-27
Ggnbp2	0.334579	0.652	0.74	1.24729e-26
Abcc1	0.31361	0.336	0.202	1.56126e-26
Ndufa2	0.263513	0.864	0.982	1.86288e-26
S100a11	0.408992	0.817	0.945	3.54578e-26
Rhoa	0.296532	0.835	0.946	4.01136e-26
Atf5	0.340401	0.829	0.833	4.51901e-26
Mdh1	0.275978	0.881	0.975	5.11108e-26
Krt18	0.428045	0.801	0.932	5.90845e-26
Arf3	0.3439	0.715	0.843	6.82694e-26
Rars	0.395448	0.488	0.452	9.50991e-26
Tnip1	0.285785	0.274	0.135	1.19688e-25
Nop58	0.393933	0.514	0.487	1.23721e-25
Vapa	0.328277	0.757	0.902	2.63423e-25
Smarca5	0.351349	0.683	0.782	2.69626e-25
Txn1	0.371586	0.777	0.906	4.4263e-25
Tnfrsf1a	0.383646	0.537	0.519	4.57212e-25
Steap2	0.417938	0.405	0.307	4.79983e-25
Son	0.280051	0.852	0.964	7.15596e-25
Cul3	0.334815	0.643	0.735	8.27562e-25
Dnaja2	0.369364	0.635	0.712	1.13065e-24
Snhg6	0.381073	0.376	0.263	1.39007e-24
Mcub	0.366589	0.393	0.279	1.88492e-24
Gorasp2	0.344242	0.701	0.822	1.95604e-24
Fnip1	0.400329	0.564	0.589	1.95679e-24
Gpcpd1	0.391943	0.448	0.377	2.15561e-24
Ankrd12	0.359582	0.741	0.884	2.79192e-24
Lpl	0.527897	0.719	0.776	3.77257e-24
Ikbke	0.317925	0.249	0.115	5.36707e-24
Bcas2	0.373919	0.688	0.805	7.69162e-24
Mcl1	0.38771	0.547	0.566	8.77819e-24
Dap	0.25025	0.888	0.987	1.60656e-23
Cnn3	0.363002	0.541	0.533	1.81776e-23
Capza2	0.365603	0.619	0.695	2.45361e-23
Atp5j	0.262343	0.916	0.988	2.51471e-23
Sf3b1	0.293629	0.748	0.872	2.60079e-23
Lrrc58	0.350347	0.651	0.759	2.65383e-23
Bag3	0.365389	0.381	0.272	2.97704e-23
Rhbdl2	0.325555	0.347	0.229	6.36712e-23
Junb	0.390187	0.637	0.591	7.15416e-23
Bnip3	0.415807	0.678	0.665	7.63265e-23
Rpl36al	0.274439	0.79	0.918	9.41777e-23
Cacybp	0.436175	0.644	0.737	1.16055e-22
Actr2	0.331826	0.63	0.732	1.61594e-22
Tra2a	0.349659	0.592	0.641	2.5089e-22
Herc6	0.278431	0.258	0.129	2.61894e-22
Dazap2	0.336351	0.605	0.669	2.63656e-22
Camk2d	0.344337	0.358	0.245	2.77815e-22
Naa50	0.356254	0.561	0.605	2.89188e-22
Hdgf	0.290992	0.739	0.872	3.41071e-22
Ier3ip1	0.313238	0.659	0.771	3.68173e-22
Creb3	0.362258	0.534	0.55	3.78909e-22
Abca1	0.431564	0.58	0.618	4.34979e-22
St18	0.394005	0.623	0.706	4.54494e-22
Ssr1	0.262285	0.84	0.962	5.4861e-22
C2cd4b	0.411061	0.779	0.86	5.9686e-22
1810037I17Rik	0.301244	0.831	0.94	6.1206e-22
Ifrd1	0.429879	0.438	0.375	6.59472e-22
Tuba1a	0.343049	0.752	0.877	9.80277e-22
Ccnl1	0.395325	0.508	0.508	1.01097e-21
Fam135a	0.377798	0.591	0.667	1.46492e-21
Fgb	0.513726	0.116	0.021	1.73138e-21
Sar1a	0.303475	0.783	0.909	1.88834e-21
Rassf4	0.380995	0.357	0.253	1.91383e-21
R3hdm1	0.367732	0.619	0.718	2.67872e-21
Gde1	0.328155	0.743	0.876	3.37262e-21
Grk3	0.37093	0.617	0.706	3.90457e-21
Arcn1	0.270811	0.756	0.892	3.94733e-21
Mindy2	0.317525	0.665	0.773	5.51201e-21
Fth1	0.457121	0.997	1	7.17848e-21
Crk	0.344721	0.468	0.433	8.75346e-21
Smad1	0.376213	0.498	0.491	9.26287e-21
Abhd17b	0.348633	0.338	0.23	9.65953e-21
Slc16a6	0.250658	0.259	0.135	1.19328e-20
Hs6st1	0.392278	0.463	0.421	1.2728e-20
Cpm	0.318764	0.309	0.194	1.31107e-20
Atp5g3	0.258183	0.829	0.954	1.53145e-20
2610001J05Rik	0.371575	0.547	0.593	1.64357e-20
Uso1	0.266655	0.788	0.935	1.96209e-20
B2m	0.371029	0.799	0.84	2.01873e-20
Slc6a6	0.326349	0.76	0.905	2.07554e-20
Tpm3	0.370027	0.562	0.62	2.11696e-20
Arhgef12	0.289189	0.775	0.911	2.32485e-20
Mat1a	0.374513	0.37	0.275	2.39619e-20
Egln1	0.423602	0.525	0.513	2.71642e-20
Caprin1	0.311946	0.666	0.779	3.99097e-20
Atp6v1b2	0.271452	0.757	0.904	4.02907e-20
Mthfd2	0.37303	0.607	0.644	4.47136e-20
Pomp	0.275265	0.829	0.941	4.73921e-20
Azin1	0.358426	0.513	0.519	5.00799e-20
Prrc2c	0.313338	0.767	0.897	5.58093e-20
Tcp1	0.297506	0.705	0.859	7.22221e-20
Tmed7	0.298368	0.687	0.818	7.71765e-20
Mtch2	0.311354	0.652	0.781	7.87743e-20
Eaf1	0.340243	0.446	0.396	7.93018e-20
Yipf5	0.338324	0.589	0.663	9.25787e-20
Pdcd6	0.317822	0.636	0.751	9.6925e-20
Adam9	0.342873	0.463	0.433	1.03406e-19
Hspd1	0.35725	0.753	0.899	1.13401e-19
Rchy1	0.334196	0.566	0.625	1.29586e-19
Mpzl1	0.36748	0.444	0.399	1.55231e-19
mt-Nd5	0.265834	0.944	0.999	2.54543e-19
Armc10	0.361362	0.549	0.591	3.45475e-19
Hspa1b	1.09081	0.186	0.071	3.46487e-19
Shc1	0.338612	0.619	0.675	3.77569e-19
Kdelr2	0.266101	0.797	0.927	4.51146e-19
Plxnb2	0.305518	0.726	0.871	4.96641e-19
Tmbim4	0.305937	0.722	0.861	5.16589e-19
Gtpbp2	0.37166	0.532	0.549	5.99715e-19
Tpi1	0.272899	0.824	0.894	6.45749e-19
Ube3a	0.281276	0.696	0.838	7.04497e-19
Chac1	0.341525	0.333	0.219	1.03612e-18
Sst	1.00288	0.162	0.386	1.04544e-18
Sh3bgrl3	0.38286	0.435	0.387	1.13211e-18
Ang	0.421778	0.666	0.751	1.20226e-18
Arhgap5	0.281372	0.776	0.914	1.53084e-18
Gnl3l	0.329529	0.538	0.571	1.54021e-18
Jund	0.338166	0.883	0.974	2.85944e-18
Tm9sf2	0.291509	0.641	0.754	3.10118e-18
Ppp2ca	0.300003	0.687	0.83	4.46529e-18
Chchd1	0.286632	0.698	0.827	4.49276e-18
Herc4	0.305152	0.336	0.238	4.88832e-18
Strap	0.342572	0.609	0.691	5.93543e-18
Eif2s3x	0.361315	0.514	0.537	6.62097e-18
Slc7a1	0.327274	0.395	0.322	6.84751e-18
Grb2	0.338368	0.598	0.697	7.05675e-18
Tars	0.333828	0.5	0.503	7.4914e-18
Sec22b	0.314239	0.687	0.832	7.63618e-18
Amn1	0.365474	0.474	0.463	8.15627e-18
Dld	0.307904	0.54	0.577	9.27432e-18
Slc6a8	0.327284	0.32	0.219	9.29408e-18
Fermt2	0.364093	0.481	0.466	9.61067e-18
Daam1	0.340953	0.628	0.732	1.0153e-17
Arl1	0.263072	0.75	0.901	2.61838e-17
Rab5a	0.344935	0.542	0.6	4.26184e-17
S100a13	0.480401	0.45	0.429	4.89485e-17
Lonp1	0.373263	0.532	0.552	5.52986e-17
Capzb	0.305973	0.642	0.77	5.80579e-17
H13	0.265529	0.753	0.9	1.05393e-16
Tmem167	0.29526	0.702	0.854	1.11742e-16
Hnrnpm	0.351804	0.542	0.594	1.48289e-16
Spcs1	0.267129	0.807	0.946	1.49629e-16
Eny2	0.313184	0.657	0.801	5.01405e-16
Erbin	0.318325	0.457	0.436	5.25028e-16
Brd2	0.298831	0.68	0.807	6.38911e-16
Gtf2a2	0.306677	0.625	0.754	9.79177e-16
Pik3c2a	0.358028	0.582	0.67	1.06381e-15
Mrpl33	0.380764	0.591	0.695	1.07392e-15
Cops2	0.328256	0.439	0.417	1.15515e-15
Spin1	0.296008	0.363	0.29	1.19956e-15
Cdc42se2	0.316694	0.467	0.459	1.53942e-15
Atp2c1	0.288363	0.616	0.736	2.17329e-15
Tm9sf3	0.250741	0.783	0.918	2.37771e-15
Gspt1	0.334843	0.591	0.686	2.40415e-15
Ank2	0.359024	0.674	0.804	3.43402e-15
Cct8	0.284951	0.712	0.865	3.57522e-15
Gna13	0.34272	0.482	0.494	3.85308e-15
Abhd17c	0.330808	0.518	0.55	5.35622e-15
Bzw2	0.333405	0.351	0.274	5.63744e-15
Eif4h	0.310224	0.591	0.7	6.36599e-15
Lrch1	0.310997	0.34	0.264	6.79461e-15
Zc3hav1	0.348722	0.453	0.438	7.07954e-15
Avl9	0.338383	0.476	0.486	7.37537e-15
Pcnp	0.31889	0.614	0.747	7.56108e-15
Smim10l1	0.311879	0.725	0.89	7.64113e-15
Tiparp	0.258615	0.247	0.146	9.2031e-15
Snapc1	0.302591	0.359	0.288	9.94415e-15
Pdcd10	0.338513	0.544	0.615	1.00896e-14
Lrrc8d	0.318777	0.45	0.44	1.47499e-14
Hivep3	0.333215	0.514	0.555	1.61298e-14
Taf15	0.328511	0.488	0.504	2.63518e-14
Romo1	0.254096	0.743	0.893	3.4236e-14
March7	0.325855	0.58	0.692	3.894e-14
Socs3	0.330993	0.323	0.236	4.02144e-14
Cops9	0.316507	0.613	0.73	4.34875e-14
Ybx3	0.357922	0.531	0.605	4.60619e-14
Rab10	0.287032	0.619	0.766	5.22679e-14
Hspa1a	1.20701	0.203	0.099	6.08117e-14
Cct4	0.326851	0.571	0.671	6.38294e-14
1810022K09Rik	0.343446	0.454	0.455	6.69433e-14
Gnpnat1	0.345854	0.425	0.402	8.53498e-14
Dhx15	0.311177	0.482	0.506	9.37223e-14
Klhl24	0.309672	0.377	0.315	1.00098e-13
Fam46a	0.430289	0.52	0.503	1.33925e-13
G6pc2	0.439408	0.82	0.969	1.3636e-13
Rgs17	0.330081	0.427	0.379	1.40964e-13
Srsf7	0.33878	0.561	0.639	1.9107e-13
Me1	0.286887	0.345	0.275	2.4482e-13
Scamp1	0.328377	0.47	0.494	2.90321e-13
Zc3h7a	0.315482	0.527	0.591	3.24885e-13
Ttc14	0.28473	0.678	0.821	3.87087e-13
Arl6ip1	0.314981	0.609	0.73	3.99377e-13
Mcc	0.262608	0.307	0.227	4.85377e-13
Paip2	0.263593	0.761	0.906	7.00004e-13
Nfe2l1	0.271105	0.679	0.847	7.31258e-13
Ppp1r15a	0.318122	0.364	0.305	8.77329e-13
Larp4	0.3056	0.562	0.654	9.0854e-13
Ddx17	0.276214	0.695	0.858	1.02511e-12
Tpm4	0.332143	0.451	0.447	1.04473e-12
Sft2d2	0.275902	0.31	0.232	1.11363e-12
Prpf40a	0.276463	0.664	0.811	1.17466e-12
Il6st	0.309275	0.372	0.322	1.32519e-12
Iqgap1	0.273673	0.651	0.783	1.54506e-12
Serpinb6a	0.307597	0.603	0.732	1.55888e-12
Ivns1abp	0.292985	0.589	0.685	1.57132e-12
Dynlt3	0.291596	0.564	0.667	1.74386e-12
Srsf11	0.284789	0.704	0.847	2.36417e-12
Pdyn	0.345896	0.254	0.154	3.7415e-12
Pea15a	0.278979	0.664	0.817	3.83992e-12
Nupr1	0.673216	0.536	0.487	4.84358e-12
Arl8a	0.321069	0.517	0.583	5.67673e-12
Asns	0.267257	0.678	0.803	5.72481e-12
Ell2	0.311408	0.463	0.48	7.47758e-12
Prpf4b	0.282817	0.706	0.852	7.85698e-12
Pnrc2	0.317675	0.463	0.479	8.38438e-12
Cct3	0.280758	0.639	0.797	9.44203e-12
Gadd45g	0.481143	0.573	0.652	9.58367e-12
Btg1	0.306987	0.684	0.825	9.59008e-12
Dnaja1	0.571348	0.747	0.912	1.15122e-11
Yme1l1	0.298102	0.55	0.645	1.22815e-11
Nsa2	0.288409	0.602	0.722	1.40992e-11
Tcea1	0.328205	0.536	0.609	1.523e-11
Prkacb	0.296031	0.704	0.862	1.58759e-11
Hprt	0.273503	0.651	0.802	1.66548e-11
Ppp4r2	0.318416	0.523	0.601	1.83089e-11
Tspan7	0.296749	0.649	0.797	1.89591e-11
Fam102a	0.310477	0.542	0.641	2.34772e-11
Gosr2	0.272636	0.6	0.724	2.39262e-11
Tomm70a	0.306348	0.496	0.546	3.61842e-11
Cxcl16	0.321609	0.341	0.273	3.68182e-11
Cycs	0.291918	0.621	0.771	4.56979e-11
Atp6v1c1	0.286708	0.621	0.754	5.26055e-11
Txnl1	0.254499	0.734	0.885	5.38789e-11
Sfpq	0.296191	0.657	0.815	5.49974e-11
Bnip3l	0.298865	0.626	0.74	6.57006e-11
Dgkh	0.315706	0.381	0.344	6.63019e-11
Fgfr1op2	0.259961	0.593	0.71	7.19948e-11
Cpd	0.307338	0.568	0.685	7.59025e-11
Chuk	0.306989	0.491	0.54	7.78983e-11
Khdrbs1	0.306406	0.497	0.551	8.74347e-11
Anp32b	0.261491	0.691	0.857	1.01956e-10
Tardbp	0.281764	0.605	0.732	1.08445e-10
1110004F10Rik	0.333003	0.564	0.681	1.10702e-10
Rheb	0.291169	0.646	0.805	1.24316e-10
Psmc6	0.316529	0.561	0.685	1.62851e-10
Mcfd2	0.291956	0.531	0.61	1.7901e-10
Clcn3	0.270934	0.701	0.86	1.94844e-10
Zc3h15	0.280654	0.603	0.737	2.27461e-10
Gls	0.320458	0.511	0.579	2.32075e-10
Glyr1	0.280426	0.567	0.674	2.34189e-10
Tuba1b	0.318713	0.527	0.601	2.54532e-10
Mat2a	0.345339	0.472	0.495	2.59326e-10
Enpp4	0.285984	0.372	0.337	2.69481e-10
Hipk3	0.295522	0.511	0.591	2.77049e-10
Agap1	0.298907	0.597	0.718	3.16421e-10
Trip12	0.259647	0.615	0.759	3.68336e-10
Aars	0.275678	0.568	0.649	3.71857e-10
St5	0.30517	0.431	0.438	5.40885e-10
Myo1b	0.270422	0.334	0.278	5.43941e-10
Rnf115	0.271949	0.562	0.676	5.5817e-10
Syncrip	0.303144	0.527	0.604	5.62026e-10
Celf1	0.288528	0.619	0.77	6.75057e-10
Grpel2	0.287754	0.308	0.246	7.17747e-10
Polr2m	0.292281	0.596	0.747	7.72827e-10
Hmgn1	0.300943	0.642	0.783	9.7057e-10
Tfg	0.284184	0.567	0.684	1.02969e-09
Rb1cc1	0.290565	0.578	0.707	1.15282e-09
Lgals8	0.294554	0.373	0.343	1.53271e-09
Parp9	0.258289	0.281	0.211	1.63796e-09
Nabp1	0.291997	0.391	0.368	2.22943e-09
Arfgef1	0.255347	0.67	0.848	2.26349e-09
Dnajc2	0.295888	0.418	0.416	2.35726e-09
Man1a	0.310879	0.537	0.613	2.44304e-09
Slc38a2	0.33447	0.537	0.619	2.44757e-09
Gcc2	0.294808	0.545	0.634	2.71444e-09
Abi1	0.287864	0.432	0.45	3.15962e-09
Gtpbp4	0.323276	0.452	0.49	3.16486e-09
Ctnnd1	0.290115	0.484	0.545	3.28784e-09
Sec23ip	0.277458	0.5	0.565	3.4752e-09
Pum2	0.282438	0.582	0.709	3.7193e-09
Lin7c	0.281819	0.554	0.657	4.28488e-09
Epcam	0.327618	0.717	0.886	4.51329e-09
Erich3	0.289524	0.3	0.241	4.63342e-09
Ap3s1	0.265224	0.587	0.717	5.08719e-09
Tsc22d1	0.337709	0.721	0.885	6.71908e-09
Hnrnpdl	0.276575	0.623	0.772	7.93792e-09
Tmx4	0.274717	0.623	0.775	8.82422e-09
Eloc	0.283606	0.619	0.777	9.1569e-09
Eif4e	0.25923	0.585	0.724	1.06897e-08
Fubp1	0.250604	0.632	0.78	1.06962e-08
Mapk14	0.306219	0.539	0.636	1.10281e-08
Cct2	0.251702	0.679	0.853	1.38376e-08
Itgb1	0.271039	0.596	0.744	1.51037e-08
Serinc3	0.274808	0.477	0.533	1.51522e-08
Abcg1	0.312828	0.458	0.501	1.59383e-08
Nck1	0.284066	0.418	0.428	1.89964e-08
E330009J07Rik	0.294434	0.395	0.389	2.04513e-08
Rbm47	0.281449	0.489	0.552	2.13198e-08
Mtus1	0.255199	0.308	0.254	2.45697e-08
Sbno1	0.256526	0.64	0.793	2.81085e-08
Polr2k	0.309622	0.509	0.599	3.19989e-08
Armcx3	0.284277	0.552	0.664	3.47833e-08
Ppp3cb	0.273223	0.537	0.642	3.77271e-08
Zfp91	0.262199	0.668	0.834	4.00714e-08
Snrpe	0.301473	0.57	0.715	4.70326e-08
Kpnb1	0.265479	0.543	0.645	5.44718e-08
Agfg1	0.272218	0.568	0.693	5.45629e-08
Cttn	0.289728	0.42	0.44	5.66625e-08
Wtap	0.262548	0.376	0.36	6.364e-08
Atf2	0.265714	0.514	0.617	6.93493e-08
Erap1	0.290913	0.456	0.502	7.02881e-08
Sgms2	0.312629	0.399	0.398	7.58783e-08
Brd1	0.308546	0.441	0.47	7.60006e-08
Pkn2	0.273901	0.538	0.647	8.05211e-08
Elavl1	0.274119	0.48	0.537	9.69712e-08
Jpt1	0.300256	0.305	0.256	1.28636e-07
Mafb	0.455747	0.266	0.195	1.44108e-07
Hint3	0.300191	0.567	0.698	1.46419e-07
Map2k1	0.295511	0.372	0.36	1.58834e-07
Atp6v1h	0.280437	0.491	0.567	1.64263e-07
Snrpf	0.282051	0.6	0.753	1.73618e-07
Tial1	0.274292	0.541	0.651	2.19438e-07
Tubb4b	0.276336	0.655	0.802	2.24341e-07
Atp6v0d1	0.253684	0.587	0.728	2.33746e-07
Stx3	0.291113	0.494	0.574	2.42918e-07
Nrip1	0.307226	0.399	0.396	2.48689e-07
Khdrbs3	0.286669	0.486	0.558	2.79159e-07
Rlim	0.272476	0.39	0.387	2.99353e-07
Mapk1	0.2569	0.557	0.676	3.98501e-07
Pten	0.258427	0.649	0.827	4.57746e-07
Rora	0.315685	0.545	0.649	5.3635e-07
Mga	0.28499	0.513	0.601	8.2722e-07
Zcchc11	0.261109	0.553	0.668	9.77248e-07
Hilpda	0.273819	0.226	0.16	9.92217e-07
Cdc73	0.255165	0.491	0.573	1.04155e-06
Sri	0.273843	0.518	0.615	1.0987e-06
Nucks1	0.250345	0.661	0.849	1.20159e-06
Parp14	0.281584	0.276	0.223	1.33347e-06
Pdxdc1	0.267546	0.555	0.689	1.61933e-06
Cnot7	0.272823	0.54	0.661	1.65503e-06
Zcchc6	0.302799	0.513	0.602	1.85179e-06
Rbm7	0.26411	0.402	0.419	2.08394e-06
Plaa	0.264329	0.417	0.445	2.1998e-06
Sept11	0.285333	0.399	0.414	2.20819e-06
Ascc3	0.281395	0.558	0.696	2.49835e-06
Mob1b	0.27724	0.449	0.501	4.45737e-06
Dnajc21	0.255503	0.571	0.716	4.99174e-06
Mapk1ip1l	0.256443	0.432	0.477	5.2607e-06
Tmc4	0.251921	0.559	0.693	5.53582e-06
Xiap	0.258136	0.38	0.383	6.60298e-06
Krit1	0.274913	0.527	0.637	6.79644e-06
Cebpz	0.270556	0.454	0.52	7.23769e-06
Ipo5	0.281943	0.434	0.489	9.71926e-06
Zcchc7	0.281408	0.494	0.589	9.94775e-06
Tm9sf4	0.279011	0.464	0.53	1.48814e-05
Abca5	0.27415	0.477	0.555	1.56356e-05
Srp19	0.276515	0.54	0.668	1.68242e-05
Stk32a	0.289227	0.414	0.436	1.90725e-05
Sec24d	0.262408	0.541	0.666	2.05188e-05
Appl2	0.256702	0.419	0.453	2.07175e-05
Wapl	0.253547	0.559	0.694	2.20511e-05
Gcg	2.31205	0.726	0.91	2.27837e-05
Rabgap1l	0.293085	0.4	0.424	2.62385e-05
Osbp	0.2758	0.471	0.555	2.71276e-05
Zfp706	0.256345	0.637	0.805	2.77317e-05
Hax1	0.27977	0.484	0.586	4.58644e-05
Cript	0.276974	0.474	0.562	5.77398e-05
Lasp1	0.269264	0.507	0.621	6.58982e-05
Stard3nl	0.275364	0.394	0.421	7.0945e-05
Hnrnpa0	0.265014	0.441	0.502	7.57245e-05
Chchd10	0.346214	0.806	0.963	8.62245e-05
AC160336.1	0.310726	0.229	0.173	9.73246e-05
Ets2	0.302156	0.514	0.622	9.90552e-05
Dhx9	0.262613	0.472	0.545	0.000100216
Gnl3	0.29881	0.47	0.547	0.00014194
Tubb3	0.297473	0.288	0.252	0.000156523
BC005561	0.251017	0.507	0.605	0.000156744
Tfrc	0.27478	0.497	0.584	0.000165818
Snu13	0.282583	0.61	0.781	0.000247424
Jpt2	0.257054	0.464	0.552	0.000400276
Qsox2	0.255513	0.49	0.587	0.000443096
Wdr45b	0.260158	0.4	0.438	0.000539528
Ndel1	0.271399	0.464	0.553	0.000549771
Exoc5	0.264244	0.468	0.566	0.000687793
Pak2	0.254577	0.516	0.635	0.00100602
Leprotl1	0.270364	0.589	0.764	0.00117974
Trmt6	0.267974	0.495	0.616	0.00120313
Dcun1d5	0.260269	0.465	0.565	0.0013003
Tubb2a	0.316604	0.5	0.604	0.00134075
Aimp1	0.278259	0.562	0.722	0.00138072
Arpc5l	0.258334	0.678	0.878	0.00153517
Tes	0.262698	0.428	0.486	0.0016802
Uchl3	0.273187	0.367	0.388	0.00172559
Phf10	0.276821	0.395	0.428	0.00221907
Insig2	0.262533	0.457	0.54	0.00233132
Pip5k1b	0.252276	0.463	0.549	0.00251169
Tbc1d15	0.25358	0.476	0.584	0.00328929
Rsl1d1	0.270546	0.489	0.622	0.00378662
Dhrs7	0.281477	0.505	0.635	0.0042036
Med13	0.251098	0.45	0.53	0.00618536
Gpbp1	0.255091	0.468	0.569	0.00801949
Tcf4	0.314445	0.497	0.614	0.0091625
Tmem56	0.258573	0.414	0.476	0.0160238
Cab39	0.258648	0.473	0.581	0.0208021
Fam162a	0.295278	0.551	0.611	0.0208747
Sypl	0.253234	0.494	0.618	0.0253785
Gabarapl1	0.250042	0.517	0.656	0.0274318
Cdkn1a	0.280118	0.286	0.247	0.0288728
Xpot	0.251015	0.422	0.484	0.0319479
Klf7	0.254934	0.377	0.401	0.0528132
Slk	0.265527	0.403	0.458	0.0532251
Ube2e1	0.251261	0.447	0.552	0.0582406
Dynll1	0.279744	0.578	0.752	0.0589211
Rbbp4	0.250578	0.527	0.686	0.0644622
Hipk1	0.252383	0.4	0.465	0.0743107
Cggbp1	0.251423	0.4	0.46	0.0811241
Insm1	0.268642	0.686	0.887	0.132813
Kcmf1	0.250748	0.51	0.647	0.156879
Dnajb1	0.529275	0.28	0.271	0.314866
Adra2a	0.260702	0.376	0.425	0.316168
Clk1	0.256375	0.499	0.66	0.512363
Tor1aip2	0.252655	0.442	0.548	0.640761
Arhgef2	0.279747	0.349	0.382	0.851914
Gadd45a	0.305349	0.362	0.406	1
Pde4b	0.2676	0.453	0.576	1
Plet1	0.373697	0.135	0.105	1
Sephs2	0.252308	0.441	0.578	1
Jun	0.366931	0.578	0.685	1
Id2	0.260581	0.379	0.414	1
Ccng1	0.28462	0.395	0.501	1
Clu	0.338533	0.354	0.429	1
Hsph1	0.614573	0.438	0.591	1
Spp1	0.996473	0.212	0.217	1
Fgl2	0.2794	0.273	0.327	1
Dusp1	0.252771	0.193	0.215	1
Crybb3	0.506161	0.401	0.501	1

## Sheet: Beta_markers_S3_vs_Control
Gene	Avg ln(Fold change)	Fraction cells in sample expressing gene	Fraction cells in control expressing gene	Adjusted p-value
Iigp1	2.50192	0.863	0.003	0
Gbp2	2.21273	0.834	0.032	0
Igtp	1.85304	0.902	0.065	0
Irgm1	1.67525	0.891	0.217	0
Stat1	1.5938	0.905	0.319	0
Gbp7	1.56818	0.868	0.159	0
Cd274	1.19946	0.812	0.088	0
Irgm2	0.973007	0.744	0.038	0
Tap1	0.90708	0.747	0.106	0
Oasl2	0.891478	0.704	0.074	4.39072e-290
Psmb8	1.10503	0.878	0.523	8.9135e-289
Psmb9	0.980361	0.814	0.309	2.85635e-284
Gbp3	0.982364	0.639	0.047	1.42e-263
Tnfsf10	0.764971	0.648	0.059	1.5412e-262
Parp14	0.880965	0.738	0.223	6.23168e-246
Snx10	0.934396	0.878	0.632	4.75725e-239
Gbp4	1.04659	0.538	0.003	4.40379e-235
Irf1	0.930301	0.768	0.334	4.02582e-232
Ifit1	0.80125	0.622	0.08	1.59651e-227
Psmb10	0.915397	0.833	0.581	2.47463e-217
Ins2	-0.434197	1	1	6.88209e-216
Rpl39	0.582839	0.987	0.998	8.80495e-205
Parp9	0.722461	0.676	0.211	5.09833e-203
Rtp4	0.658019	0.603	0.119	6.25551e-196
Wars	1.17004	0.83	0.672	5.11485e-191
Herc6	0.691846	0.602	0.129	1.03072e-190
Eef1a1	0.426623	0.998	1	1.74426e-185
Gbp6	0.529847	0.455	0.011	2.23265e-183
Gbp8	0.664287	0.485	0.033	1.26815e-181
Ifit3	0.618333	0.475	0.031	2.39696e-175
Serping1	0.825353	0.8	0.498	3.32847e-172
Stat2	0.606892	0.648	0.247	1.56887e-164
Rps21	0.431442	0.993	1	1.70113e-164
Nampt	0.668024	0.773	0.496	5.24555e-164
Dtx3l	0.592101	0.61	0.195	1.62597e-160
Parp12	0.628678	0.621	0.227	2.62566e-159
Il18bp	0.697614	0.732	0.419	1.0111e-155
Tmem140	0.539425	0.527	0.118	8.65224e-150
F830016B08Rik	0.859904	0.367	0	3.2863e-148
Rtn4	0.497208	0.952	0.962	1.29036e-146
Serpina10	0.627971	0.905	0.882	1.28543e-138
Psme1	0.602993	0.834	0.736	7.45203e-138
Xaf1	0.449967	0.465	0.082	3.93183e-136
Ins1	-0.458901	1	1	5.49589e-132
Rpl41	0.341881	0.996	1	4.763e-130
Cd164	0.428438	0.979	0.999	7.21253e-127
Psme2	0.547017	0.884	0.882	1.44923e-126
Ppa1	0.593318	0.812	0.706	3.25423e-125
Tpt1	0.34187	0.999	1	1.35833e-123
Cd47	0.502653	0.928	0.944	2.88378e-123
Rps29	0.364996	0.988	1	3.12131e-123
Gm12216	0.51664	0.547	0.196	3.076e-122
Ppp1r1a	-0.527579	0.771	0.972	1.76523e-121
mt-Co1	0.326278	0.998	1	2.3489e-117
Rps20	0.326184	0.996	1	8.09406e-117
Ifi47	0.385621	0.306	0.003	1.18951e-116
Ube2l6	0.492809	0.502	0.157	1.10108e-115
B2m	0.592445	0.918	0.84	2.9337e-113
Lamp2	0.460547	0.926	0.953	8.64562e-113
Zbp1	0.377845	0.304	0.007	3.7573e-112
Gbp9	0.349005	0.297	0.004	1.83416e-111
Rpl38	0.361925	0.989	0.999	4.20837e-108
Ghitm	0.569128	0.839	0.797	6.76333e-103
Tceal9	0.346357	0.976	0.999	1.25222e-101
Tapbp	0.531458	0.87	0.904	4.10971e-101
Tap2	0.499457	0.59	0.324	1.17963e-100
mt-Nd3	0.462716	0.937	0.999	8.72215e-100
mt-Nd4	0.38739	0.996	1	9.26737e-100
Idnk	0.5183	0.683	0.511	4.22516e-98
Malat1	0.486912	0.997	1	8.12876e-98
Rpl5	0.3229	0.994	1	6.76765e-96
Ptma	0.366257	0.989	1	2.26294e-95
Rnf213	0.416355	0.447	0.144	1.46588e-94
Cpe	0.331681	0.993	1	6.17727e-91
Gm42418	-0.264778	0.999	1	6.76219e-91
Rab7	0.426294	0.914	0.932	2.69101e-90
Pla2g16	0.538732	0.623	0.402	1.18668e-89
9930111J21Rik2	0.303365	0.238	0.001	7.70829e-89
Psma7	0.422836	0.931	0.952	2.55082e-88
Gm4841	0.477251	0.235	0	3.48356e-88
Ube2d3	0.419024	0.928	0.96	7.08897e-88
Socs1	0.310753	0.276	0.021	1.54536e-87
mt-Co3	0.270127	0.999	1	4.36157e-87
Bst2	0.444301	0.513	0.229	1.83926e-85
Sec61g	0.306126	0.981	1	3.8645e-85
Sh3glb1	0.419214	0.91	0.93	1.41796e-84
Samhd1	0.417265	0.446	0.165	1.52467e-84
Samd9l	0.443931	0.496	0.224	5.00154e-84
Ddx60	0.342946	0.352	0.076	1.99924e-83
Selenop	0.528983	0.912	0.952	4.61064e-83
Rps28	0.381101	0.957	0.989	2.61481e-82
Tapbpl	0.486706	0.616	0.433	4.18572e-82
Irf7	0.408465	0.437	0.152	3.43546e-81
Rps27	0.3724	0.993	1	4.48862e-81
Rpl37	0.348282	0.99	1	3.64557e-80
Shisa5	0.463619	0.648	0.494	2.17535e-79
Irf9	0.381868	0.455	0.186	1.68051e-78
Mrfap1	0.308327	0.987	0.999	2.35635e-78
Rpl31	0.35003	0.966	0.991	2.08524e-76
Pomp	0.383958	0.916	0.941	2.51609e-75
H2-T23	0.522058	0.698	0.582	6.33469e-74
Rnf115	0.419822	0.73	0.676	7.56671e-74
Rpl23a	0.327982	0.972	0.995	2.52357e-71
Rps12	0.273538	0.992	0.999	3.06134e-70
Cnot6l	0.468534	0.828	0.875	8.28734e-70
mt-Nd5	0.364262	0.965	0.999	2.58058e-68
Tmem30a	0.373746	0.88	0.931	5.30383e-68
Morf4l1	0.341747	0.955	0.987	5.38438e-68
Acly	0.332664	0.975	0.999	8.97872e-67
Rpl35a	0.282663	0.994	1	1.57777e-66
Usp18	0.344371	0.386	0.144	9.20778e-66
Rplp2	0.2987	0.99	0.999	4.38321e-64
Glul	0.577876	0.833	0.855	6.47739e-61
Rpl34	0.291467	0.993	0.999	7.2169e-61
Chgb	0.466453	0.989	1	1.05889e-60
Rps15a	0.303593	0.989	0.999	2.09363e-60
Rbm3	0.369846	0.923	0.96	1.51441e-59
Pabpc1	0.335964	0.947	0.977	3.46025e-59
Laptm4a	0.327486	0.928	0.977	3.49153e-59
Rsad2	0.333384	0.264	0.052	6.17633e-59
Rnf19b	0.382308	0.496	0.306	7.22348e-59
Rpl26	0.259812	0.995	1	1.31997e-58
Pam	0.413725	0.933	0.96	2.97175e-58
Rpl6	0.265913	0.994	1	3.46057e-58
Rps8	0.259856	0.996	1	3.90705e-58
Chchd2	0.277055	0.988	0.999	5.61056e-58
Papola	0.347476	0.914	0.964	6.69355e-58
Rbm39	0.340776	0.952	0.984	6.76437e-58
Zc3hav1	0.392321	0.577	0.438	1.2341e-56
Hsp90aa1	0.533365	0.978	0.998	1.29342e-56
Hsp90b1	0.300204	0.99	1	2.74348e-56
Enpp4	0.370424	0.516	0.337	3.23531e-56
H2-K1	0.327095	0.987	0.998	6.79958e-56
Canx	0.271868	0.973	0.996	6.89326e-56
Rpl36	0.310185	0.988	0.998	1.14539e-55
Ptbp3	0.348147	0.873	0.913	1.65156e-55
Rpl3	0.2645	0.993	1	5.46713e-55
Pdia3	0.264298	0.984	0.999	8.76269e-55
Vwa5a	0.353844	0.515	0.332	1.67474e-54
Fnip1	0.424613	0.657	0.589	5.02186e-54
mt-Nd1	0.285256	0.975	1	5.12521e-54
Eif4g2	0.308008	0.937	0.984	2.15966e-53
Sppl2a	0.38548	0.651	0.581	2.26237e-53
Rpl23	0.25596	0.998	1	2.30858e-52
Ddx5	0.280428	0.976	0.997	2.30884e-52
Zfp292	0.39896	0.731	0.709	3.08323e-52
Trim12c	0.251869	0.273	0.073	1.33005e-51
Arfgef1	0.36747	0.801	0.848	1.6116e-51
Gng12	0.318609	0.947	0.991	1.54727e-50
Tpd52	0.30206	0.902	0.949	2.42594e-50
Serinc1	0.326195	0.879	0.926	9.10158e-50
Rpl22l1	0.294905	0.969	0.992	1.03543e-49
Tmbim6	0.326706	0.932	0.976	2.73956e-49
Hspa5	0.352246	0.982	1	4.35605e-49
Cox6c	0.275303	0.969	0.995	6.52478e-49
Mt2	0.621686	0.779	0.717	2.37599e-48
C2cd4b	-0.311838	0.54	0.86	2.55293e-48
Mbd2	0.341298	0.773	0.791	9.4196e-48
G3bp2	0.331475	0.851	0.918	1.93353e-47
Tbrg1	0.33516	0.848	0.889	2.50458e-47
Leprotl1	0.36368	0.744	0.764	8.17793e-47
Trafd1	0.334853	0.519	0.38	3.8182e-46
Purb	0.367366	0.732	0.721	7.86359e-46
Pcbp2	0.294911	0.934	0.97	1.10173e-45
Ly6e	0.433929	0.736	0.72	2.76559e-45
Ubl3	0.321999	0.904	0.954	3.31183e-45
Gtpbp2	0.435617	0.624	0.549	4.58733e-45
Erap1	0.356822	0.587	0.502	4.75622e-45
Parp10	0.28828	0.379	0.19	2.6523e-44
Neat1	0.392344	0.955	0.978	4.14844e-44
Itm2b	0.277752	0.983	0.996	3.02996e-43
Spcs1	0.295917	0.881	0.946	4.1623e-43
2810474O19Rik	0.435696	0.563	0.445	4.42217e-43
Cttnbp2	0.388752	0.634	0.572	6.71499e-43
Wnt4	-0.267461	0.788	0.968	2.73223e-42
Eif5	0.368036	0.923	0.963	4.05045e-42
Atp5k	0.334308	0.758	0.792	4.19801e-42
Ppp1cb	0.303298	0.861	0.904	1.47498e-41
AW112010	0.321026	0.231	0.059	1.66525e-41
Nmi	0.273203	0.363	0.183	1.96254e-41
Atp5l	0.255777	0.964	0.996	4.58029e-41
Rpn1	0.288816	0.922	0.967	1.11057e-40
Hsp90ab1	0.280792	0.989	1	1.16722e-39
Syt4	0.356767	0.861	0.901	1.96347e-39
Khdrbs3	0.319106	0.616	0.558	2.28255e-38
Rps26	0.264146	0.969	0.994	2.40156e-38
Ifi27	0.507382	0.592	0.496	3.95435e-38
Psma1	0.30493	0.77	0.82	4.17273e-38
Ankrd12	0.32874	0.832	0.884	5.80284e-38
Morf4l2	0.27458	0.904	0.965	9.96143e-38
Btf3	0.358855	0.917	0.962	1.19538e-37
Luc7l2	0.308533	0.909	0.975	1.40717e-37
Rpl36a	0.276081	0.942	0.987	1.84135e-37
Arl6ip1	0.332002	0.707	0.73	4.28226e-37
Rsrp1	0.31751	0.933	0.977	4.36905e-37
Bbx	0.323683	0.765	0.829	4.41638e-37
Creb3	0.315837	0.604	0.55	1.09046e-36
Cmpk2	0.302823	0.367	0.201	1.2332e-36
Arhgap5	0.293781	0.852	0.914	1.924e-36
Snap25	0.310236	0.814	0.863	1.93124e-36
Lgals3bp	0.329618	0.896	0.969	2.24923e-36
Scarb2	0.300761	0.788	0.831	4.83183e-36
Rnf14	0.317507	0.698	0.722	6.83061e-36
Psma5	0.306867	0.747	0.804	8.64033e-36
Tra2a	0.356243	0.661	0.641	1.46202e-35
Cxcl10	0.512702	0.136	0.013	2.37194e-35
Grina	0.313875	0.724	0.729	3.80441e-35
Kars	0.322916	0.612	0.591	5.15746e-35
Mafa	-0.307714	0.743	0.926	1.35746e-34
Mt1	0.552653	0.944	0.97	1.36872e-34
Ptges3	0.321107	0.807	0.892	2.28918e-34
1110038F14Rik	0.360227	0.535	0.466	6.45164e-34
Psma3	0.288718	0.891	0.943	8.05003e-34
Hspa9	0.360045	0.84	0.897	1.73986e-32
Clic4	0.343566	0.613	0.589	3.73998e-32
Saraf	0.292674	0.859	0.921	3.80345e-32
Dynll2	0.258569	0.925	0.974	1.05186e-31
Cox7a2	0.250781	0.953	0.994	1.4252e-31
Vps35	0.27302	0.803	0.857	1.46378e-31
Ywhaq	0.267758	0.934	0.983	1.64464e-31
Ctsb	0.37027	0.877	0.933	2.61637e-31
Vps37a	0.28426	0.786	0.857	3.48625e-31
H2-D1	0.298873	0.937	0.977	7.8666e-31
mt-Nd2	0.284672	0.985	1	1.26194e-30
Tmbim4	0.281828	0.797	0.861	1.31675e-30
Rmdn3	0.282984	0.471	0.365	1.51899e-30
Tgoln1	0.274274	0.907	0.961	3.03537e-30
Rps27l	0.334917	0.905	0.964	6.75517e-30
Apobec3	0.305119	0.361	0.217	8.60934e-30
Psmg4	0.287489	0.564	0.513	1.99207e-29
Etnk1	0.303859	0.75	0.809	2.46399e-29
Zcchc6	0.312792	0.63	0.602	3.11668e-29
Derl1	0.292767	0.809	0.866	1.95179e-28
Eif2ak2	0.268479	0.387	0.259	4.35607e-28
Rbm25	0.278804	0.804	0.871	4.48414e-28
Calr	0.259979	0.986	1	1.03583e-27
Isg20	0.308413	0.839	0.917	2.27931e-27
Plgrkt	0.286996	0.463	0.37	2.70494e-27
Uqcrq	0.264879	0.949	0.987	5.35278e-27
Ddx3x	0.264892	0.846	0.915	6.14572e-27
Hnrnpa3	0.259134	0.905	0.963	2.40382e-26
Tbca	0.267268	0.819	0.901	2.66532e-26
Nktr	0.255325	0.922	0.985	1.68257e-25
Ube3a	0.260496	0.769	0.838	2.41903e-25
Herpud1	0.312286	0.846	0.909	1.51635e-24
Foxp1	0.326578	0.639	0.653	1.88131e-24
Arf4	0.256281	0.809	0.905	2.48119e-24
March5	0.3043	0.703	0.768	2.59299e-24
Ctso	0.268815	0.61	0.591	2.72071e-24
Zcchc11	0.283589	0.656	0.668	2.79038e-24
Slc38a2	0.303169	0.624	0.619	3.02655e-24
Tmem56	0.261628	0.525	0.476	1.33738e-23
Actg1	0.333464	0.987	0.997	2.3944e-23
Ywhaz	0.258658	0.727	0.792	2.96328e-23
Ran	0.297975	0.844	0.921	3.70963e-23
Arpc5	0.268508	0.797	0.868	3.73249e-23
Med28	0.27081	0.746	0.831	5.23456e-23
Hmgn1	0.292592	0.73	0.783	5.65409e-23
Dnajb9	0.279943	0.876	0.94	7.33999e-23
Ranbp1	0.256165	0.689	0.741	9.54002e-23
Usmg5	0.258657	0.788	0.866	2.47404e-22
Atf4	0.338022	0.829	0.901	4.96382e-22
Ccdc47	0.321401	0.636	0.689	5.00004e-22
Gng5	0.278803	0.93	0.984	5.19834e-22
Matr3	0.257249	0.794	0.863	9.02942e-22
Gna13	0.278747	0.53	0.494	1.67766e-21
2010107E04Rik	0.255634	0.753	0.836	1.79613e-21
St13	0.262271	0.762	0.831	2.04495e-21
Tra2b	0.2905	0.617	0.63	2.85504e-21
Cacybp	0.325988	0.676	0.737	3.4962e-21
Armc8	0.25191	0.461	0.395	6.30997e-21
Picalm	0.258912	0.606	0.619	2.75109e-20
Med13	0.270896	0.546	0.53	2.82655e-20
Insm1	0.28978	0.805	0.887	3.40591e-20
Shc1	0.302541	0.654	0.675	4.12582e-20
Fus	0.253003	0.792	0.867	6.56141e-20
Pigr	0.339972	0.278	0.149	1.11205e-19
Trim56	0.277911	0.481	0.431	1.3338e-19
Igf1r	0.422336	0.778	0.829	1.34878e-19
Stx7	0.256215	0.678	0.737	2.63459e-19
Rock1	0.253539	0.781	0.885	3.0402e-19
Chka	0.325173	0.756	0.827	6.41282e-19
Pcbp1	0.251755	0.815	0.906	8.66651e-19
H2-T22	0.262787	0.505	0.474	1.05817e-18
Entpd3	0.273243	0.603	0.599	1.26489e-18
Dstn	0.269328	0.847	0.932	1.54501e-18
Ascc3	0.254895	0.649	0.696	1.84206e-18
Ubn2	0.255082	0.75	0.846	2.10483e-18
Pdcd10	0.264642	0.589	0.615	2.86263e-18
Rab10	0.250974	0.682	0.766	3.01666e-18
Krtcap2	0.260697	0.947	0.988	3.45005e-18
Rab21	0.258771	0.682	0.755	5.46637e-18
Rbbp7	0.253243	0.765	0.835	8.94186e-18
Ddit3	0.558012	0.543	0.496	1.09276e-17
Nsa2	0.271718	0.662	0.722	1.32541e-17
Capza2	0.268736	0.636	0.695	2.53231e-17
Tcea1	0.3042	0.582	0.609	3.34568e-17
Brd1	0.282418	0.495	0.47	3.96239e-17
Npm1	0.269527	0.899	0.959	4.44595e-17
Ranbp2	0.255666	0.677	0.75	2.19731e-16
Smim10l1	0.257284	0.79	0.89	2.65611e-16
Fam159b	0.297666	0.794	0.848	4.95244e-16
Dgkh	0.254398	0.411	0.344	1.66422e-15
Ptp4a1	0.284651	0.58	0.607	1.25104e-14
Eml5	0.256735	0.683	0.749	4.25612e-14
Hspe1	0.281229	0.876	0.948	5.95813e-14
Gcg	1.07906	0.812	0.91	2.69155e-13
Tnrc6a	0.253067	0.659	0.722	4.28593e-13
Tomm20	0.250701	0.882	0.956	6.94427e-13
Arpc5l	0.251318	0.77	0.878	1.35372e-12
Jun	0.437667	0.662	0.685	2.3626e-12
Tagln2	0.26528	0.771	0.865	1.50232e-11
Sqstm1	0.254846	0.712	0.795	6.11754e-11
Vmp1	0.303279	0.534	0.577	7.61486e-11
Atox1	0.256605	0.752	0.85	9.00775e-11
Lpl	0.289268	0.727	0.776	6.32686e-10
Egr1	0.432026	0.52	0.491	2.11916e-09
Abca1	0.262534	0.571	0.618	3.1959e-09
Trp53inp1	0.259053	0.349	0.302	1.06618e-07
Cebpb	0.274163	0.603	0.664	2.25651e-07
Dnaja1	0.329257	0.797	0.912	4.22084e-06
Krt8	0.268369	0.668	0.796	0.000285696
Hsph1	0.417169	0.521	0.591	0.00115233
Defb1	0.312491	0.336	0.316	0.00665808
Hspa1b	0.644779	0.12	0.071	0.00743112
Sat1	0.257627	0.382	0.392	0.0880789
Hspa1a	0.870721	0.137	0.099	1
Pyy	0.341922	0.537	0.636	1
Nupr1	0.33386	0.466	0.487	1
Id2	0.269993	0.379	0.414	1
Sst	0.968167	0.34	0.386	1
Dnajb1	0.329537	0.238	0.271	1

## Sheet: Beta_markers_S4_vs_Control
Gene	Avg ln(Fold change)	Fraction cells in sample expressing gene	Fraction cells in control expressing gene	Adjusted p-value
Cxcl10	3.24543	0.829	0.013	0
Gbp2	2.93104	0.902	0.032	0
Iigp1	2.01633	0.831	0.003	0
Defb1	1.98922	0.887	0.316	0
Nos2	1.97338	0.704	0	0
Gbp4	1.90013	0.831	0.003	0
Gbp3	1.67913	0.843	0.047	0
Sod2	1.59723	0.947	0.855	0
Icam1	1.57578	0.713	0.006	0
Igtp	1.57334	0.893	0.065	0
Cebpd	1.56434	0.946	0.473	0
Gbp7	1.51109	0.873	0.159	0
Clic4	1.509	0.931	0.589	0
Gbp5	1.42617	0.838	0.004	0
Irgm1	1.37546	0.877	0.217	0
Parp14	1.37385	0.875	0.223	0
Stat1	1.34892	0.904	0.319	0
Irf1	1.28148	0.866	0.334	0
Psmb8	1.25964	0.921	0.523	0
Snx10	1.25606	0.935	0.632	0
Cd274	1.25066	0.83	0.088	0
Litaf	1.14433	0.852	0.145	0
Tap1	1.12938	0.859	0.106	0
Pabpc1	1.11483	0.975	0.977	0
Gbp8	1.09453	0.721	0.033	0
Birc3	1.05436	0.77	0.087	0
Psme2	1.04194	0.956	0.882	0
Psmb9	1.03908	0.851	0.309	0
Hspa8	0.923663	0.993	1	0
Gbp6	0.892184	0.696	0.011	0
Mafa	-1.52757	0.373	0.926	0
Mt2	1.74212	0.956	0.717	2.63947e-303
Psmb10	1.13591	0.902	0.581	1.00574e-301
Oasl2	0.889095	0.716	0.074	6.69978e-294
Sqstm1	1.13166	0.944	0.795	5.76991e-290
Ppp1r1a	-0.983746	0.581	0.972	4.23089e-286
Eif6	0.890581	0.918	0.668	1.15849e-285
Glul	1.22399	0.956	0.855	1.32583e-285
Pnp	1.07792	0.844	0.395	8.8801e-284
Parp9	0.892656	0.782	0.211	1.5284e-280
Dtx3l	0.904315	0.772	0.195	9.6518e-279
Slc2a5	-0.71827	0.349	0.951	1.25714e-276
Apobec3	0.907123	0.782	0.217	4.18823e-276
Nfkbia	1.56732	0.872	0.488	1.75313e-275
Herc6	0.883679	0.727	0.129	2.46237e-273
Mt1	1.37152	0.984	0.97	3.19982e-272
Serpina10	0.976693	0.949	0.882	3.2703e-272
Slc2a2	-0.743731	0.106	0.79	3.68724e-271
Gatsl2	-0.733723	0.315	0.943	2.71126e-270
B2m	1.0105	0.967	0.84	4.33686e-268
Gbp9	0.891611	0.598	0.004	7.41704e-267
Cd40	0.901835	0.593	0.008	7.75725e-262
Ripk2	0.829003	0.664	0.073	2.93252e-261
Nfkbiz	0.881157	0.775	0.227	6.40992e-261
Ttc28	-0.700927	0.193	0.849	1.19036e-258
Hadh	-0.719964	0.593	0.988	1.88351e-253
Steap4	1.06507	0.58	0.007	3.71059e-253
Isg20	0.955624	0.952	0.917	8.35445e-253
Tlr2	0.852225	0.738	0.194	1.53991e-251
Irgm2	0.677517	0.613	0.038	1.07882e-249
Gm42418	-0.578063	0.997	1	1.86647e-249
Actg1	0.959196	0.997	0.997	6.65696e-249
Tap2	0.83594	0.793	0.324	3.28029e-246
Tifa	1.19913	0.655	0.097	2.1173e-242
Wars	1.34769	0.864	0.672	2.06336e-241
Stat3	0.787667	0.956	0.928	1.24724e-240
Wnt4	-0.841102	0.507	0.968	4.41255e-238
Ctsb	0.815485	0.967	0.933	1.02477e-234
Pnrc1	1.0799	0.875	0.644	2.01438e-234
Hsp90aa1	0.761083	0.987	0.998	2.51701e-232
Sphkap	-0.605171	0.305	0.92	2.05255e-231
Ifit1	1.00267	0.633	0.08	6.13788e-231
Znrf1	0.756475	0.749	0.275	6.35786e-225
Ociad2	-0.61262	0.58	0.978	8.12348e-225
Ptp4a1	0.881742	0.865	0.607	2.2199e-224
Tapbp	0.768409	0.94	0.904	3.32256e-223
Gadd45b	0.766641	0.618	0.082	2.91399e-220
Psme1	0.754116	0.903	0.736	6.21143e-220
Cldn7	1.02567	0.876	0.716	7.37349e-218
Tapbpl	0.796326	0.795	0.433	2.65267e-217
AW112010	1.55441	0.582	0.059	2.11537e-216
Pdx1	-0.570073	0.299	0.902	1.17005e-215
Ucn3	-0.641154	0.322	0.884	5.03824e-214
Ifi47	0.620967	0.502	0.003	1.58464e-213
Samd9l	0.728412	0.707	0.224	6.70843e-212
Rab7	0.659407	0.956	0.932	1.31344e-211
Ghitm	0.772225	0.916	0.797	1.48396e-209
Sorbs2	-0.554212	0.287	0.883	5.0364e-203
Serping1	0.82594	0.841	0.498	2.99351e-202
Gmpr	-0.500127	0.274	0.879	8.4639e-200
Xaf1	0.570896	0.578	0.082	5.71457e-198
Abcd3	-0.506283	0.353	0.919	2.99307e-197
Kdm2b	-0.564941	0.221	0.807	3.14299e-197
Rab3a	-0.436775	0.194	0.814	7.70668e-196
Tbrg1	0.660425	0.932	0.889	2.47243e-195
Ptpn1	0.773884	0.881	0.719	3.34438e-193
Tnfaip3	0.740313	0.498	0.026	1.11184e-192
Atf4	0.728891	0.948	0.901	2.95528e-191
Socs1	0.698413	0.485	0.021	1.13117e-189
Slc30a8	-0.547602	0.749	0.986	2.34544e-188
2810474O19Rik	0.900107	0.782	0.445	9.71089e-188
Rtp4	0.632318	0.597	0.119	2.76699e-187
Enpp4	0.716828	0.728	0.337	4.37917e-187
Upp1	1.06138	0.805	0.589	8.44034e-187
Pnmal2	-0.485895	0.283	0.865	5.77725e-185
Isg15	0.813358	0.463	0.013	1.11952e-184
Plscr1	0.838878	0.698	0.293	3.83328e-184
Tnfsf10	0.549316	0.525	0.059	4.32418e-183
Cd82	0.657682	0.737	0.351	2.32077e-180
Ppa1	0.709803	0.853	0.706	4.2493e-179
Nkx2-2	-0.431863	0.2	0.795	9.71337e-179
Nampt	0.709591	0.797	0.496	3.50526e-178
8430408G22Rik	1.00599	0.514	0.054	3.17694e-177
Mvp	0.692389	0.822	0.579	7.34976e-176
Gna13	0.684453	0.788	0.494	8.90397e-176
Stat2	0.618462	0.676	0.247	1.62815e-175
Rps29	0.449063	0.995	1	4.0112e-175
Marcks	1.02025	0.834	0.67	4.43704e-175
H2-D1	0.64537	0.974	0.977	6.66878e-175
Cxxc4	-0.418116	0.189	0.778	1.89743e-174
Fmnl2	0.689502	0.788	0.493	2.1132e-174
Gpsm1	-0.369167	0.065	0.605	3.15105e-174
Syt13	-0.527453	0.751	0.994	4.54546e-174
Parp12	0.595982	0.65	0.227	7.46759e-173
Klf5	0.67904	0.631	0.194	2.7266e-172
Pclo	-0.543916	0.494	0.947	3.29871e-171
Il4i1	0.901506	0.445	0.018	4.61759e-171
Prlr	-0.525916	0.346	0.865	3.49181e-170
Hmgn3	-0.560385	0.598	0.962	7.52239e-170
Sowahc	0.764632	0.814	0.546	1.63323e-169
Cabp7	-0.32526	0.054	0.581	8.76067e-169
Tagln2	0.655176	0.923	0.865	7.35197e-168
Lrrc10b	-0.516528	0.403	0.91	1.41392e-167
Susd6	0.663582	0.723	0.357	3.09661e-167
Pfkp	0.706045	0.827	0.496	2.02254e-163
Mlxipl	-0.531198	0.339	0.863	7.70757e-161
Ctnnb1	0.607968	0.931	0.916	7.05365e-160
Ube2d3	0.549101	0.96	0.96	7.16578e-160
Gpx1	0.721371	0.845	0.7	2.38341e-159
Ccl2	1.65137	0.393	0.002	1.62657e-158
Cgn	0.625171	0.704	0.349	1.4219e-157
Gsap	0.535769	0.551	0.128	5.51424e-157
Sept9	0.663252	0.823	0.591	6.23024e-157
Chka	0.897797	0.883	0.827	1.48986e-156
Vps8	-0.391956	0.124	0.654	2.17484e-156
Tmem140	0.564256	0.544	0.118	8.23447e-156
Clic1	0.676772	0.883	0.831	1.24343e-155
Rtn4	0.562018	0.963	0.962	4.70726e-155
Pfkfb3	0.77531	0.552	0.132	6.18744e-155
Tubb5	0.658736	0.835	0.663	1.12418e-154
Ly6e	0.799257	0.85	0.72	2.76996e-154
Ppat	-0.357837	0.117	0.648	4.54939e-153
Peg3	-0.612999	0.819	0.997	1.31626e-152
Pla2g16	0.69023	0.724	0.402	5.14575e-152
Ddit3	0.880203	0.808	0.496	9.60635e-152
Anxa7	0.650808	0.809	0.622	1.00018e-151
Sppl2a	0.646571	0.788	0.581	1.21484e-151
Arid5a	0.471386	0.485	0.069	2.09704e-151
S100a10	0.797762	0.798	0.62	2.64193e-151
Creb3	0.589507	0.784	0.55	4.84327e-151
Rimbp2	-0.348901	0.173	0.725	2.28919e-150
Neurl3	0.855851	0.374	0.003	1.20933e-148
H2-K1	0.537676	0.987	0.998	2.04813e-148
Hs3st6	-0.256075	0.014	0.455	2.57797e-148
Gjd2	-0.351101	0.138	0.669	1.2016e-147
H2-T23	0.624691	0.81	0.582	6.71623e-147
Comt	-0.401414	0.289	0.817	9.12773e-147
Hif1a	0.67659	0.742	0.477	2.609e-146
Slc35g1	-0.305565	0.091	0.598	5.53371e-146
Ffar1	-0.419145	0.294	0.828	1.42516e-145
Ube2l6	0.50958	0.563	0.157	1.74796e-144
Nfkb1	0.725614	0.709	0.408	1.95735e-144
Nav1	-0.362397	0.16	0.692	1.00479e-143
Hepacam2	-0.432276	0.349	0.868	1.11336e-143
Rnf19b	0.582296	0.646	0.306	5.85513e-142
March5	0.566631	0.858	0.768	2.103e-141
Ndufa4	-0.433665	0.748	0.975	3.58271e-140
Jakmip1	-0.307702	0.13	0.646	4.93871e-140
Pnmal1	-0.348241	0.159	0.677	1.18376e-138
Wdr6	-0.329251	0.154	0.671	4.52536e-137
Psma7	0.498506	0.955	0.952	6.31168e-137
Vmp1	0.663105	0.777	0.577	1.05284e-136
Shisa5	0.602714	0.741	0.494	2.02116e-136
Nkx6-1	-0.483728	0.542	0.952	3.05125e-136
Fas	0.347932	0.35	0.004	1.03896e-135
Picalm	0.560114	0.802	0.619	2.53447e-133
Vwa5b2	-0.286923	0.068	0.53	5.05291e-133
Sdc4	0.640768	0.786	0.589	5.48955e-133
Slc3a2	0.658471	0.903	0.872	2.55462e-132
Zc3h12a	0.345096	0.35	0.009	2.90972e-131
Il1r1	-0.51525	0.577	0.948	4.06099e-131
Atp2a2	-0.463554	0.869	0.998	5.14928e-131
Cdcp1	0.545805	0.588	0.23	5.96801e-131
Scd2	-0.385311	0.189	0.695	5.37083e-130
Ccrl2	0.542689	0.456	0.085	1.12364e-129
Slc7a2	-0.336749	0.243	0.771	1.24692e-129
Ins1	-0.453942	0.997	1	4.60126e-129
C1ra	0.339509	0.357	0.014	7.81129e-129
Sbno2	0.550489	0.552	0.182	6.00297e-128
Odc1	0.679717	0.744	0.493	1.34196e-127
Eif4a1	0.514673	0.943	0.971	2.48459e-127
Dbp	-0.307193	0.092	0.557	6.55837e-127
Gtpbp2	0.635814	0.761	0.549	9.94338e-127
Spint1	0.710117	0.814	0.719	1.00468e-126
Gm16685	0.392876	0.325	0.001	1.10965e-126
Gm30648	-0.309039	0.152	0.643	1.28955e-126
Dnajc24	-0.430682	0.315	0.799	5.82671e-126
Bcl3	0.519624	0.675	0.345	7.67101e-126
Zbp1	0.418773	0.334	0.007	1.63327e-125
Trafd1	0.545021	0.671	0.38	1.86553e-125
Gbp10	0.374666	0.317	0	2.37485e-124
Ralgds	0.555504	0.608	0.283	2.36332e-123
Ninj1	0.599656	0.825	0.741	5.36237e-123
Rab37	-0.335792	0.229	0.73	2.10188e-122
Hsp90ab1	0.401026	0.996	1	9.02213e-122
Grina	0.548415	0.834	0.729	1.27601e-121
Cebpb	0.654114	0.812	0.664	2.15545e-121
H2-Q7	0.470691	0.518	0.144	2.7158e-121
Enho	-0.447196	0.625	0.963	3.22763e-121
Chic1	-0.446781	0.548	0.931	3.74231e-121
Anxa6	0.598058	0.754	0.545	5.15618e-121
Fam183b	-0.413361	0.569	0.938	1.2018e-120
Clic5	0.434553	0.426	0.071	2.63854e-120
Klhl32	-0.312626	0.222	0.742	1.22097e-119
Cd47	0.48665	0.935	0.944	1.49345e-119
Chmp4b	0.505135	0.815	0.7	2.06091e-119
9930111J21Rik2	0.357387	0.307	0.001	3.95351e-119
Ero1lb	-0.471667	0.838	0.994	7.63936e-119
Sytl4	-0.395354	0.414	0.866	1.43594e-118
Cpeb4	0.602702	0.767	0.584	2.56703e-118
Rnf213	0.477294	0.498	0.144	6.18974e-118
Ddc	-0.455653	0.601	0.923	7.51109e-117
Il18bp	0.543287	0.699	0.419	9.81727e-117
Nedd4	-0.384852	0.612	0.955	2.86718e-116
Eif5	0.495262	0.956	0.963	4.362e-116
Sox4	-0.324549	0.125	0.582	5.10869e-116
Arrdc4	0.436032	0.439	0.09	5.17391e-116
Ehd1	0.681452	0.599	0.299	1.01452e-115
Elf3	0.597777	0.68	0.407	1.06807e-114
Cplx2	-0.384563	0.347	0.824	2.60772e-114
Hspa1a	0.933557	0.468	0.099	6.92083e-114
Ldlr	-0.359467	0.378	0.855	7.91286e-114
Ppp1r10	-0.30031	0.201	0.689	1.46766e-113
Rps20	0.321578	0.996	1	4.34803e-113
Acod1	0.649564	0.292	0	4.50237e-113
Cd164	0.423479	0.977	0.999	4.79897e-113
Raph1	0.51657	0.459	0.116	3.2324e-112
Ift20	-0.367925	0.698	0.967	5.59407e-112
Csf1	0.652138	0.503	0.162	5.99775e-112
Ptpn2	0.49284	0.6	0.297	1.42827e-111
Sat1	0.723887	0.664	0.392	1.68386e-111
Glrx5	-0.384483	0.564	0.926	1.79575e-111
Upb1	-0.407369	0.449	0.865	2.9366e-111
Znfx1	0.559698	0.681	0.44	1.74088e-110
Mast4	0.680536	0.789	0.699	2.0626e-110
Cdc42se2	0.496661	0.692	0.459	5.73927e-110
Slc7a8	-0.266428	0.141	0.593	9.70708e-110
A230057D06Rik	-0.305751	0.19	0.661	1.47172e-109
Tnfrsf1a	0.568197	0.727	0.519	1.47498e-109
F830016B08Rik	0.534523	0.284	0	2.97199e-109
Actb	0.550861	0.988	0.998	7.17466e-109
Slc11a2	0.461643	0.556	0.236	1.57492e-108
Slc39a1	0.452886	0.539	0.209	3.59374e-108
Ly96	0.456371	0.521	0.196	5.10126e-108
Lgals3bp	0.490928	0.933	0.969	5.12444e-108
Tra2a	0.515595	0.779	0.641	5.51793e-108
Ntrk2	-0.350392	0.305	0.764	9.48738e-108
Tnfaip8	0.598496	0.586	0.283	9.92027e-108
Atp11a	0.479401	0.576	0.259	1.4711e-107
Cxxc5	-0.288848	0.237	0.731	2.36278e-107
Gm45159	0.421747	0.419	0.083	2.78252e-107
Nab1	0.474687	0.617	0.323	3.85402e-107
Jun	0.667489	0.869	0.685	4.69794e-107
Sh3glb1	0.438288	0.941	0.93	8.45979e-107
Rcan3	-0.322713	0.353	0.829	1.40004e-106
Maml3	-0.269291	0.17	0.637	1.43992e-106
Atp1a1	-0.415177	0.732	0.975	1.91631e-106
Golim4	-0.305907	0.298	0.787	3.84385e-106
Irf7	0.490984	0.493	0.152	4.95307e-106
Wdr1	0.483191	0.672	0.42	3.53901e-105
Hspa5	0.449313	0.989	1	9.44629e-105
Idh2	-0.31694	0.343	0.824	1.52827e-104
Entpd3	0.517873	0.77	0.599	3.3175e-104
Rassf4	0.5237	0.556	0.253	7.24699e-104
Adgrl1	-0.262466	0.141	0.587	1.03051e-103
Psma6	0.464452	0.821	0.755	2.49655e-103
2300009A05Rik	-0.318243	0.427	0.875	6.12618e-103
Hspa1b	0.750568	0.405	0.071	8.15076e-103
Fndc3a	0.442495	0.93	0.959	1.09163e-102
Irf9	0.407795	0.51	0.186	5.12658e-102
Rab27a	-0.316429	0.353	0.844	9.36225e-102
AC078895.1	-0.424973	0.799	0.98	1.24983e-101
Alcam	0.528165	0.716	0.504	1.81952e-101
Rsad2	0.946122	0.361	0.052	2.88463e-101
Zcchc18	-0.291111	0.242	0.716	3.55971e-101
1110038F14Rik	0.533869	0.671	0.466	1.32558e-100
Hist1h2bc	-0.407623	0.589	0.947	1.76873e-100
Trim12a	0.356415	0.339	0.039	6.63968e-100
Rmdn3	0.469003	0.627	0.365	7.04925e-100
Ifngr2	0.356795	0.418	0.099	4.75058e-99
Mrps33	-0.3545	0.634	0.936	8.69252e-99
Zfp516	-0.298973	0.332	0.807	1.25586e-98
Tnip1	0.396083	0.453	0.135	1.36023e-98
Rpl39	0.352944	0.989	0.998	1.58527e-98
Dnajc3	-0.352798	0.908	0.994	2.73927e-98
Fgd2	-0.255885	0.145	0.566	7.05517e-98
Rap1gap2	-0.323842	0.45	0.882	9.19591e-98
Tnfrsf11b	0.452585	0.326	0.036	1.42704e-97
Cebpg	0.509426	0.811	0.702	1.60201e-97
Rbm39	0.403587	0.961	0.984	2.1642e-97
Ctnnbip1	-0.311147	0.224	0.676	3.15196e-97
mt-Nd4l	-0.379795	0.653	0.962	7.03259e-97
Mapk6	0.434087	0.569	0.279	8.57529e-97
H2-Q6	0.325956	0.348	0.05	1.01256e-96
Atp6v1a	0.500812	0.834	0.787	2.58871e-96
Nfkbib	0.417426	0.533	0.231	5.6885e-96
Mboat2	-0.2558	0.219	0.687	1.44553e-95
Tm4sf4	-0.395367	0.642	0.949	2.1682e-95
Etv6	0.412922	0.486	0.175	2.74036e-95
Rgs4	0.823148	0.655	0.389	9.2963e-95
G6pc2	-0.375698	0.695	0.969	1.14235e-94
H3f3b	0.420145	0.983	0.995	1.2488e-94
Coa3	-0.323401	0.677	0.961	1.78361e-94
Scg2	-0.29084	0.99	1	2.51517e-94
Galnt14	-0.280527	0.28	0.744	3.94615e-94
Nfkb2	0.300543	0.352	0.057	4.33864e-94
C1qtnf4	-0.300511	0.329	0.783	4.86841e-94
Ogfr	0.429457	0.647	0.41	9.47429e-94
Lman1	-0.345595	0.873	0.988	1.51546e-93
Rchy1	0.479342	0.744	0.625	3.20205e-93
Ywhah	0.453658	0.861	0.831	3.77094e-93
Mbd2	0.447794	0.836	0.791	5.81427e-93
Txn1	0.497864	0.887	0.906	6.34202e-93
Pim1	0.356148	0.368	0.071	1.15576e-92
Rps14	0.294812	0.998	1	1.19646e-92
Vwa5a	0.428636	0.603	0.332	2.29676e-92
Casp3	0.385578	0.463	0.157	7.02505e-92
Ext1	0.420978	0.549	0.264	7.3974e-92
Mrln	-0.331072	0.376	0.811	8.36562e-92
Atp1b1	-0.336397	0.62	0.952	5.63909e-91
Acot13	-0.288653	0.361	0.812	6.12818e-91
Atp6v1b2	0.435871	0.9	0.904	2.20275e-90
Fau	0.325007	0.998	1	3.20144e-90
Stard10	-0.344088	0.621	0.962	4.17443e-90
Cda	-0.253337	0.235	0.681	8.83453e-90
Parp10	0.388154	0.486	0.19	1.61609e-89
Rpl38	0.345568	0.993	0.999	2.12877e-89
Hivep3	0.458543	0.717	0.555	3.0122e-89
Acat1	-0.277164	0.348	0.8	3.03598e-89
Mocs2	0.450756	0.774	0.7	3.40948e-89
Slc20a1	0.545535	0.488	0.198	3.45148e-89
Kcnk16	-0.383625	0.291	0.716	3.49642e-89
Auts2	-0.280642	0.305	0.752	2.57409e-88
Rnd3	0.307299	0.309	0.038	3.4593e-87
Rpl37	0.344204	0.991	1	5.88248e-87
Unc80	-0.323086	0.504	0.889	7.012e-87
Mxd4	-0.272983	0.335	0.785	8.01416e-87
Fam151a	-0.357765	0.594	0.934	1.5978e-86
Cxcl1	0.839486	0.231	0	2.8417e-86
Tmem147	-0.347215	0.609	0.924	1.95303e-85
Ptp4a2	0.502182	0.81	0.804	4.90102e-85
Errfi1	0.617927	0.571	0.31	5.69663e-85
Zfhx2	-0.285194	0.351	0.787	5.88729e-85
Rnf115	0.414254	0.763	0.676	9.09724e-85
Rhou	0.451769	0.471	0.176	9.95029e-85
Hspa9	0.503627	0.899	0.897	1.09695e-84
Rpl3	0.30307	0.997	1	1.86269e-84
Slc37a1	0.39379	0.537	0.264	1.99079e-84
Lrrc59	0.421998	0.78	0.699	7.32863e-84
Ank	-0.288072	0.367	0.795	8.45215e-84
Cyb5r3	-0.327975	0.765	0.974	9.02331e-84
Nav2	-0.298034	0.441	0.856	9.87297e-84
Nars	0.434252	0.807	0.73	1.01593e-83
Eif4ebp1	0.49349	0.676	0.411	1.37809e-83
Pomp	0.394322	0.924	0.941	2.87917e-83
Dnmt3a	-0.274304	0.354	0.807	4.44522e-83
Avl9	0.423983	0.667	0.486	5.24366e-83
Insrr	-0.259719	0.228	0.651	9.09393e-83
Scgn	-0.320393	0.494	0.884	1.35275e-82
Stxbp1	0.410236	0.871	0.861	6.22165e-82
Ifit2	0.489258	0.227	0.003	7.44278e-82
Ran	0.408365	0.909	0.921	8.50181e-82
Uqcc2	-0.282856	0.93	0.996	1.46383e-81
Sv2a	-0.253859	0.284	0.731	4.16033e-81
Cxcl16	0.546878	0.538	0.273	2.59239e-80
Tmsb4x	-0.311729	0.936	0.994	2.73974e-80
Bpnt1	-0.31	0.445	0.831	2.8091e-80
Cd2ap	0.477235	0.746	0.649	3.19627e-80
Zmynd8	-0.27584	0.486	0.894	1.32405e-79
Rars	0.399066	0.635	0.452	3.50201e-79
Prr13	0.486054	0.765	0.709	3.62496e-79
Usp18	0.427837	0.419	0.144	4.40679e-79
Ccnd1	-0.310691	0.329	0.746	5.94666e-79
Rps27	0.347888	0.995	1	6.39403e-79
Dhx58	0.252906	0.291	0.039	7.93584e-79
Usp34	-0.255189	0.33	0.766	8.96725e-79
Gtf2i	-0.257984	0.387	0.826	1.71537e-78
Tmtc1	0.283532	0.312	0.054	4.3556e-78
Pde1c	0.44344	0.644	0.44	4.92709e-78
Map2	-0.290659	0.434	0.846	1.50015e-77
Arpc5	0.399194	0.876	0.868	1.06553e-76
Kcnmb2	-0.257763	0.354	0.785	1.10333e-76
Tshz1	-0.251292	0.406	0.831	1.24798e-76
Ubc	0.486297	0.98	0.999	1.73435e-76
Pax6	-0.319588	0.675	0.967	1.85518e-76
Nmi	0.348922	0.451	0.183	2.00986e-76
Ssr4	-0.295942	0.978	0.999	4.4979e-76
Pofut2	-0.274917	0.429	0.841	6.75734e-76
Rwdd1	-0.27856	0.624	0.94	3.19622e-75
Rplp2	0.296035	0.993	0.999	3.40411e-75
Rpl6	0.275909	0.996	1	6.71863e-75
Camk2b	-0.303922	0.552	0.914	1.02456e-74
Epb41l3	-0.290675	0.545	0.903	2.20384e-74
Ehf	0.262485	0.269	0.031	2.44504e-74
Ripk1	0.385295	0.554	0.326	4.44401e-74
Tmem65	-0.304559	0.589	0.916	5.46921e-74
Pdcd4	-0.294326	0.462	0.858	5.84646e-74
Kars	0.398403	0.702	0.591	6.4528e-74
Tmbim6	0.385832	0.952	0.976	6.70833e-74
Dio1	-0.279818	0.514	0.892	1.36871e-73
Mettl26	-0.289057	0.573	0.923	1.56835e-73
Asb4	0.487885	0.283	0.041	3.44001e-73
Kif1b	-0.270319	0.484	0.872	7.20543e-73
Hist1h1c	-0.382718	0.531	0.892	7.59482e-73
Mtch1	-0.283156	0.823	0.986	7.97375e-73
Gm4841	0.312298	0.198	0	1.31985e-72
Serpina3f	0.288616	0.198	0	1.31985e-72
Gm12216	0.375324	0.458	0.196	2.32162e-72
Zwint	0.438686	0.829	0.802	2.56171e-72
Frzb	-0.252675	0.319	0.741	2.96586e-72
Psma3	0.352151	0.925	0.943	3.17441e-72
Cadps	-0.27686	0.378	0.797	4.71175e-72
Eif5b	0.387766	0.853	0.877	1.1404e-71
Csde1	0.346028	0.949	0.972	1.25271e-71
Ifit3	0.602816	0.263	0.031	1.96861e-71
Il13ra1	0.350228	0.463	0.207	3.56419e-71
Tmed3	-0.307108	0.876	0.995	8.74038e-71
Tmem176b	0.373227	0.946	0.966	9.38717e-71
Relb	0.285865	0.33	0.077	1.20117e-70
Papss2	-0.302512	0.738	0.96	2.35703e-70
Ptprf	-0.303295	0.709	0.959	3.29066e-70
Zcchc6	0.421208	0.726	0.602	7.96358e-70
Pak3	-0.27179	0.288	0.686	8.25507e-70
Gpd2	-0.276595	0.49	0.874	9.41914e-70
Arf4	0.379677	0.886	0.905	1.01828e-69
Plxnb2	0.440844	0.859	0.871	1.12964e-69
F11r	0.291349	0.378	0.122	1.45913e-69
Pcbd1	-0.273454	0.58	0.914	1.77752e-69
Grn	0.448695	0.664	0.536	1.87986e-69
Mafk	0.343735	0.439	0.186	2.71708e-69
Maff	0.254871	0.301	0.061	1.08668e-68
Crybg1	0.29564	0.343	0.092	1.1808e-68
Ywhaz	0.392511	0.817	0.792	1.74027e-68
Eef1a1	0.25514	0.998	1	1.86204e-68
Cpe	0.287321	0.995	1	3.81746e-68
Klf6	0.479502	0.439	0.188	9.2993e-68
Rab5c	0.39266	0.719	0.639	9.56629e-68
Rps5	0.304329	0.995	1	1.81475e-67
Pde10a	-0.309656	0.197	0.551	2.06956e-67
Trib3	0.389069	0.402	0.139	2.87587e-67
H2-Q4	0.331525	0.427	0.175	3.29208e-67
Psmd7	0.378776	0.846	0.838	3.39115e-67
Psma1	0.37446	0.831	0.82	3.59108e-67
Rps21	0.270821	0.995	1	4.16639e-67
Nckap1	-0.256456	0.549	0.914	7.97893e-67
Irf8	0.267063	0.186	0.001	8.88062e-67
Morf4l1	0.318125	0.968	0.987	1.70001e-66
Pdzk1ip1	0.569847	0.585	0.429	1.89163e-66
Ddx58	0.380952	0.448	0.202	2.03961e-66
Ppy	0.679228	0.505	0.889	2.68127e-66
Ckb	-0.341899	0.232	0.577	3.51947e-66
Ptov1	-0.250747	0.509	0.893	4.8023e-66
Hamp	0.964908	0.185	0.001	9.18509e-66
Eif2s2	0.363494	0.906	0.939	1.36031e-65
Tmbim4	0.369423	0.865	0.861	1.4851e-65
Ikbke	0.375988	0.361	0.115	1.7491e-65
Sec61b	-0.262894	0.97	0.999	2.23766e-65
Ctnna1	0.42821	0.74	0.668	2.48734e-65
Herpud1	0.46603	0.891	0.909	5.94328e-65
Rac1	0.371849	0.825	0.813	1.23132e-64
Rpl36	0.32205	0.991	0.998	1.84834e-64
Lix1l	0.34255	0.41	0.166	2.77506e-64
Gapdh	0.3478	0.992	0.997	2.90403e-64
Itgav	0.445872	0.692	0.591	3.78861e-64
Msmo1	0.479805	0.747	0.669	3.86194e-64
Serpina3n	0.314642	0.214	0.015	3.95193e-64
Grk3	0.429259	0.747	0.706	9.99993e-64
Syt4	0.470208	0.886	0.901	1.45216e-63
Jak2	0.348023	0.488	0.262	1.96689e-63
Samhd1	0.356083	0.406	0.165	4.09828e-63
Stom	0.273395	0.234	0.027	4.79784e-63
Sars	0.380173	0.908	0.902	5.2083e-63
Cd74	0.316084	0.239	0.03	6.80461e-63
H1f0	-0.254523	0.388	0.783	9.25248e-63
Rbm3	0.351888	0.937	0.96	1.06252e-62
Disp2	-0.255803	0.523	0.878	2.11659e-62
Atp8b1	-0.27826	0.589	0.915	2.90786e-62
Neat1	0.530228	0.966	0.978	3.03522e-62
Atf3	0.262766	0.211	0.016	6.47046e-62
Spock2	-0.257222	0.424	0.809	9.03223e-62
Rps2	0.284505	0.998	1	1.06191e-61
Mcl1	0.403064	0.673	0.566	1.24857e-61
Txnrd1	0.389141	0.828	0.813	1.51617e-61
Kif12	-0.256898	0.497	0.865	1.70431e-61
Idnk	0.365249	0.643	0.511	5.88712e-61
Ghr	-0.251288	0.537	0.889	3.11507e-60
Ppib	-0.278953	0.707	0.953	3.66538e-60
Stx7	0.37054	0.775	0.737	3.81431e-60
Chga	-0.278889	0.994	1	4.33136e-60
Ifi35	0.340872	0.494	0.281	4.82248e-60
Fkbp11	-0.261871	0.358	0.724	6.84448e-60
St3gal1	0.330836	0.391	0.157	1.0258e-59
Dgkg	0.422085	0.457	0.233	2.21336e-59
Rap1b	0.346082	0.848	0.829	4.37569e-59
H2-T22	0.401778	0.613	0.474	6.34769e-59
Chd4	-0.258954	0.517	0.878	1.27594e-58
Tox4	0.353406	0.664	0.566	2.61749e-58
Btf3	0.3497	0.949	0.962	4.27771e-58
Riok3	0.374157	0.723	0.673	4.64903e-58
Arf1	0.301168	0.959	0.984	4.66437e-58
Azi2	0.365597	0.661	0.558	4.67115e-58
Zbtb20	-0.270498	0.811	0.977	5.17631e-58
Skil	0.402914	0.562	0.377	1.18303e-57
Rpl34	0.275628	0.995	0.999	2.42235e-57
Dgkh	0.368314	0.537	0.344	6.84012e-57
Eif1a	0.369681	0.622	0.484	9.68352e-57
Cish	0.288671	0.307	0.085	1.10703e-56
Rpl18a	0.263291	0.996	1	1.33352e-56
Lima1	0.349277	0.453	0.233	1.48787e-56
Jak1	0.343859	0.831	0.846	1.76117e-56
Arl6ip1	0.385083	0.764	0.73	3.19474e-56
Rps18	0.263352	0.998	1	4.58175e-56
Tpm3	0.373139	0.696	0.62	5.04823e-56
Sdcbp	0.375795	0.774	0.768	6.38198e-56
Kcnq1ot1	-0.25912	0.678	0.959	1.83568e-55
Cxcl9	1.02855	0.155	0	2.72466e-55
Ifi27	0.545954	0.645	0.496	4.71568e-55
Scarb2	0.395963	0.822	0.831	1.98257e-54
Krt18	0.482438	0.898	0.932	2.679e-54
Dap	0.294747	0.946	0.987	5.42398e-54
Psmb4	0.310038	0.916	0.958	6.55656e-54
Cnn3	0.358465	0.65	0.533	8.89699e-54
Gcg	1.31689	0.578	0.91	1.0047e-53
Junb	0.443596	0.744	0.591	2.20833e-53
Bst2	0.35636	0.451	0.229	2.6116e-53
Ywhag	0.358792	0.722	0.681	3.62829e-53
Fus	0.336359	0.85	0.867	7.98764e-53
Aars	0.359971	0.727	0.649	8.0018e-53
Igfbp7	-0.283294	0.596	0.886	1.50821e-52
Zfand5	0.376911	0.66	0.574	2.87921e-52
Tubb3	0.567198	0.449	0.252	2.98134e-52
Zcrb1	-0.253598	0.744	0.965	8.53551e-52
Ptges3	0.327268	0.854	0.892	3.00666e-51
Rps28	0.307979	0.967	0.989	3.3583e-51
Cblc	0.345317	0.409	0.196	3.87796e-51
Myd88	0.277444	0.361	0.149	5.09044e-51
Rps15	0.256949	0.996	0.999	5.72082e-51
Slc39a6	0.359843	0.525	0.351	6.11717e-51
Chac1	0.388039	0.439	0.219	2.0124e-50
Rpl29	0.263222	0.99	0.998	2.24215e-50
Jund	0.378797	0.95	0.974	3.24125e-50
Psma5	0.342489	0.786	0.804	5.54427e-50
Ppme1	0.342511	0.663	0.571	5.5676e-50
Krt8	0.604551	0.772	0.796	8.74863e-50
Arf3	0.323074	0.834	0.843	1.13247e-49
Bcl2l1	0.315738	0.455	0.26	1.23578e-49
Ets2	0.380066	0.691	0.622	1.25233e-49
Lacc1	0.255637	0.311	0.105	2.79086e-49
Eif5a	0.280523	0.96	0.979	3.07394e-49
Gcnt2	0.336742	0.562	0.418	7.08555e-49
Clint1	0.341139	0.725	0.691	7.59232e-49
Tnfaip2	0.2932	0.151	0.004	9.49704e-49
Ceacam1	0.306962	0.248	0.058	1.04384e-48
St14	0.307986	0.396	0.19	1.28614e-48
Fxyd6	-0.260164	0.546	0.86	2.72397e-48
Crem	0.349628	0.6	0.466	1.13873e-47
Grpel2	0.309303	0.437	0.246	1.32775e-47
Flot2	0.329277	0.511	0.345	2.1256e-47
Uba7	0.2545	0.333	0.128	3.0441e-47
Lrrn1	0.377973	0.595	0.484	5.15349e-47
Sprr1a	0.388711	0.148	0.006	9.10777e-47
Dstn	0.354758	0.897	0.932	1.02446e-46
Ppp1r15a	0.349278	0.483	0.305	1.05124e-46
Mapkapk2	0.332288	0.564	0.419	1.35012e-46
Cggbp1	0.311891	0.589	0.46	1.85314e-46
Optn	0.255106	0.359	0.156	2.09392e-46
Rap1gds1	0.274885	0.382	0.186	2.24466e-46
Etf1	0.325008	0.716	0.686	3.18487e-46
Lmna	0.394569	0.692	0.67	5.59608e-46
Sst	0.286556	0.113	0.386	6.7203e-46
Psma2	0.311953	0.869	0.911	1.75302e-45
Tra2b	0.323808	0.702	0.63	2.79595e-45
Eif4g2	0.26589	0.949	0.984	2.9867e-45
Zdhhc2	-0.255704	0.831	0.979	9.00672e-45
Tmc4	0.352022	0.713	0.693	1.38033e-44
Abcc1	0.259778	0.395	0.202	2.03503e-44
Nfe2l1	0.358633	0.808	0.847	4.02163e-44
Jpt1	0.351046	0.437	0.256	7.30861e-44
Ube2d2a	0.32268	0.788	0.814	1.02116e-43
Atf5	0.423643	0.881	0.833	1.14241e-43
Rbms1	0.31218	0.39	0.202	1.57452e-43
Rnf114	0.294039	0.483	0.317	2.14189e-43
G3bp1	0.331616	0.815	0.855	3.43039e-43
Tax1bp1	0.316573	0.882	0.934	3.61949e-43
Grb2	0.338605	0.72	0.697	3.74761e-43
Mtch2	0.306224	0.772	0.781	3.82491e-43
Nfil3	0.310364	0.45	0.264	3.95854e-43
Mbnl2	0.331135	0.819	0.838	4.03496e-43
Rnf14	0.314633	0.726	0.722	9.01191e-43
Atox1	0.396088	0.807	0.85	1.02642e-42
Camk2d	0.311917	0.43	0.245	1.49134e-42
Pcbp1	0.294705	0.866	0.906	1.50669e-42
Mxd1	0.331502	0.377	0.188	4.31931e-42
Lcn2	1.22706	0.226	0.054	4.94934e-42
Cttnbp2	0.38668	0.651	0.572	5.93158e-42
Dbnl	0.311973	0.549	0.418	7.65488e-42
Eif3d	0.306676	0.752	0.747	2.41407e-41
Arhgdia	0.317892	0.848	0.88	4.67277e-41
Nus1	0.309967	0.681	0.635	1.44988e-40
Frmd4a	0.270312	0.426	0.246	1.6137e-40
Sdf2l1	-0.312339	0.785	0.953	2.36873e-40
Pgk1	0.281517	0.899	0.87	2.47692e-40
Hmox1	0.321209	0.468	0.264	2.5772e-40
Ctnnd1	0.310361	0.613	0.545	2.61077e-40
Sav1	0.266753	0.409	0.233	2.78714e-40
B3gnt3	0.253829	0.336	0.151	2.84811e-40
Gmppb	0.324811	0.65	0.597	3.03256e-40
Arpc1b	0.368093	0.636	0.571	3.2639e-40
Ccl28	0.271265	0.348	0.162	3.7703e-40
Ptbp3	0.326178	0.873	0.913	4.38308e-40
Malat1	0.318848	0.997	1	5.39796e-40
Cldn4	0.475727	0.568	0.463	6.27761e-40
Zc3h7a	0.317371	0.65	0.591	1.27952e-39
Leprotl1	0.369583	0.753	0.764	1.812e-39
Ncl	0.321949	0.907	0.953	2.54914e-39
Sgms2	0.333102	0.529	0.398	3.00753e-39
D17Wsu92e	0.318868	0.672	0.641	5.75231e-39
Larp4b	0.330407	0.752	0.75	2.0047e-38
Myh14	0.269764	0.319	0.139	3.98378e-38
Mapk8ip3	0.280441	0.562	0.448	4.48514e-38
Stx3	0.310831	0.632	0.574	5.76651e-38
Max	0.304268	0.551	0.443	5.76933e-38
Nop58	0.325371	0.58	0.487	6.95871e-38
Pea15a	0.311226	0.792	0.817	9.7365e-38
Arhgef5	0.302185	0.5	0.366	1.52081e-37
Pdcd6ip	0.27812	0.782	0.794	1.87724e-37
Slc2a1	0.325494	0.408	0.22	2.00073e-37
Slc6a6	0.336743	0.86	0.905	2.41696e-37
Adar	0.276295	0.456	0.304	2.67929e-37
Gsdma	0.36642	0.749	0.694	3.37497e-37
Hs6st1	0.312783	0.538	0.421	8.09916e-37
Syngr2	0.28752	0.528	0.407	1.54342e-36
Uqcrq	0.293774	0.96	0.987	1.58815e-36
Tpd52	0.253106	0.91	0.949	2.31799e-36
Serpinb6a	0.321776	0.725	0.732	3.36219e-36
Med15	0.294301	0.54	0.435	3.41336e-36
Ifih1	0.255521	0.336	0.161	4.34048e-36
Ppp4r2	0.313971	0.637	0.601	8.51753e-36
Cfl2	0.299685	0.587	0.498	9.50926e-36
Lrg1	0.333529	0.128	0.009	1.35262e-35
Hnrnpf	0.291498	0.864	0.911	1.49188e-35
Nupr1	0.914976	0.625	0.487	1.61898e-35
Cox5a	0.304267	0.833	0.89	2.00235e-35
Rhbdl2	0.293857	0.397	0.229	2.17081e-35
Yars	0.297043	0.533	0.419	2.40541e-35
Tor1aip2	0.291734	0.61	0.548	3.46942e-35
Tcp1	0.277288	0.816	0.859	5.73503e-35
Tmem27	-0.250435	0.884	0.996	8.05065e-35
Sumo1	0.273321	0.833	0.88	1.43434e-34
Tmed9	0.255344	0.953	0.98	1.50494e-34
Ranbp2	0.325612	0.733	0.75	1.9203e-34
Gadd45g	0.519587	0.67	0.652	2.83104e-34
Ranbp1	0.294205	0.73	0.741	3.57644e-34
Gng4	0.313337	0.748	0.755	9.90923e-34
Pigr	0.382356	0.329	0.149	2.03691e-33
Pi4k2a	0.298172	0.542	0.448	2.37475e-33
Lonp1	0.384199	0.613	0.552	2.95301e-33
Gsr	0.308508	0.639	0.613	9.41806e-33
Gfpt1	0.26366	0.907	0.97	1.11962e-32
Zc3hav1	0.324875	0.536	0.438	1.63699e-32
Calr	0.260992	0.991	1	2.64784e-32
Hsph1	0.531137	0.628	0.591	3.49572e-32
Rnh1	0.318534	0.749	0.793	4.10382e-32
Ssh1	0.279981	0.483	0.363	7.19501e-32
Tuba4a	0.320438	0.696	0.686	1.51006e-31
Mob3c	0.256122	0.383	0.227	1.51027e-31
Clta	0.252328	0.946	0.984	1.86465e-31
Dnajb9	0.291945	0.904	0.94	2.19256e-31
Tjp2	0.263397	0.439	0.299	2.55819e-31
Shb	0.285754	0.518	0.416	3.47124e-31
Tubb4b	0.316512	0.781	0.802	3.82471e-31
Fnip1	0.293216	0.634	0.589	4.22613e-31
Eif3c	0.281098	0.884	0.94	7.81271e-31
Stk40	0.299007	0.497	0.391	9.9466e-31
Rbm17	0.321698	0.678	0.665	1.35744e-30
Tspan15	0.317085	0.616	0.574	1.39274e-30
Ggnbp2	0.276209	0.719	0.74	2.60326e-30
Eif3e	0.265475	0.782	0.819	2.70624e-30
Ccnl1	0.304373	0.57	0.508	3.31193e-30
Herc4	0.25489	0.39	0.238	5.23665e-30
Cacybp	0.319738	0.716	0.737	1.66588e-29
Hnrnpc	0.28485	0.775	0.798	3.70484e-29
Rer1	0.273568	0.781	0.811	5.01603e-29
Gramd3	0.309587	0.566	0.506	8.08553e-29
Dusp8	0.288986	0.394	0.251	8.94107e-29
Jpt2	0.269704	0.595	0.552	1.3633e-28
Abhd17c	0.268071	0.604	0.55	1.42654e-28
Dnajb1	0.473692	0.406	0.271	1.49416e-28
Ifrd1	0.305661	0.479	0.375	1.78786e-28
Asns	0.27118	0.786	0.803	2.30448e-28
Tcea1	0.300041	0.636	0.609	4.08104e-28
Bag1	0.261178	0.836	0.897	4.45014e-28
Snu13	0.266621	0.757	0.781	4.61545e-28
H13	0.251509	0.851	0.9	5.05883e-28
Seh1l	0.279016	0.535	0.475	8.60784e-28
Gng5	0.278001	0.952	0.984	9.83306e-28
Erap1	0.275615	0.56	0.502	1.06209e-27
Lrch1	0.255907	0.394	0.264	1.87212e-27
Mrpl30	0.278705	0.749	0.803	4.13028e-27
Rab21	0.256806	0.737	0.755	6.3129e-27
Capzb	0.259301	0.751	0.77	8.03366e-27
Sec23b	0.265087	0.759	0.808	1.29462e-26
Ppp2r2d	0.263913	0.593	0.553	1.44466e-26
Basp1	0.258534	0.12	0.017	2.24042e-26
Brd4	0.260201	0.65	0.63	2.35831e-26
Ilf2	0.276031	0.604	0.571	5.17302e-26
Sh3bgrl3	0.298726	0.479	0.387	8.05443e-26
Hpgds	0.346108	0.408	0.281	1.58951e-25
Sec22b	0.251796	0.781	0.832	1.82437e-25
Srsf2	0.26852	0.725	0.744	2.26585e-25
Ank2	0.326164	0.768	0.804	3.78585e-25
Derl1	0.255125	0.814	0.866	3.83746e-25
Tpm4	0.321241	0.519	0.447	8.13295e-25
Dnaja1	0.354596	0.847	0.912	1.43673e-24
Capns1	0.250802	0.798	0.843	1.77085e-24
Cflar	0.321411	0.646	0.664	2.90673e-24
Npepps	0.256888	0.779	0.846	6.85603e-24
BC005561	0.296649	0.616	0.605	1.45188e-23
Brd2	0.274656	0.777	0.807	1.57756e-23
Mthfd2	0.312714	0.661	0.644	2.03843e-23
Smad1	0.277198	0.542	0.491	3.48858e-23
Ggct	0.254541	0.361	0.243	2.18003e-22
Phyh	0.261474	0.712	0.759	2.92462e-22
Alkbh5	0.261025	0.757	0.804	3.01131e-22
Gnl3	0.277644	0.581	0.547	6.07115e-22
Nrip1	0.286403	0.479	0.396	6.66111e-22
Tnfrsf12a	0.28181	0.331	0.208	9.61674e-22
Fth1	0.432265	0.996	1	1.37598e-21
Bzw2	0.312656	0.382	0.274	1.51701e-21
Id2	0.380658	0.526	0.414	9.38773e-21
Cct4	0.250305	0.653	0.671	9.76708e-21
Mgat4b	0.253189	0.384	0.275	1.36671e-20
March7	0.261808	0.657	0.692	1.69056e-20
Tars	0.250604	0.544	0.503	1.95419e-20
Gls	0.250199	0.592	0.579	4.44123e-20
S100a11	0.294334	0.869	0.945	8.21343e-20
Igf1r	0.265159	0.807	0.829	1.93453e-19
Ankrd33b	0.301296	0.423	0.344	2.94993e-19
Selenow	0.289895	0.736	0.756	1.26764e-18
Eprs	0.259227	0.871	0.933	1.52802e-18
Purb	0.277661	0.684	0.721	1.6899e-18
Fermt2	0.276114	0.514	0.466	1.73721e-18
Chgb	0.296372	0.987	1	1.80102e-18
Tubb2a	0.31827	0.598	0.604	2.58168e-18
Pdyn	0.261708	0.284	0.154	2.76671e-18
St5	0.265307	0.487	0.438	3.22961e-18
Gde1	0.251562	0.804	0.876	6.73443e-17
Ero1l	0.296855	0.629	0.617	2.71576e-16
Steap2	0.254144	0.389	0.307	6.55415e-16
Bhlhe40	0.254127	0.387	0.289	8.05526e-16
Zfp292	0.267309	0.667	0.709	8.22141e-16
Cstb	0.308113	0.745	0.826	9.26454e-16
Cmpk2	0.363723	0.301	0.201	3.07818e-15
Rnase4	0.334565	0.8	0.861	2.84584e-14
Nup93	0.264403	0.42	0.369	3.51316e-13
Cdh1	0.267125	0.772	0.865	5.0432e-12
Fgl2	0.261624	0.386	0.327	7.99797e-11
Mafb	0.397318	0.285	0.195	2.21786e-10
Cdkn1a	0.319245	0.336	0.247	1.42558e-09
Ankrd11	0.265235	0.695	0.783	5.73628e-09
C1qa	0.312253	0.523	0.574	0.371187
Clu	0.291415	0.392	0.429	1
Crybb3	0.787329	0.456	0.501	1
