# Supplementary material for: Single-cell RNA sequencing of mouse islets exposed to proinflammatory cytokines
Source: Life Sci Alliance. 2021 Apr 21;4(6):e202000949. doi: 10.26508/lsa.202000949 (PMC8091599; doi:10.26508/lsa.202000949)
Supplement: Supplementary file 5 [file LSA-2020-00949_TableS5.xlsx]

## Sheet: Delta_markers_S2_vs_Control
Gene	Avg ln(Fold change)	Fraction cells in sample expressing gene	Fraction cells in control expressing gene	Adjusted p-value
Pnrc1	1.73162	0.971	0.808	2.07101e-35
Nfkbia	1.75623	0.947	0.485	1.0831e-32
Cebpd	1.95682	0.914	0.343	2.63135e-30
Hadh	-0.901431	0.249	0.919	4.08647e-29
Lrrc10b	-0.758921	0.11	0.788	1.14651e-26
Cpe	0.674584	1	1	5.04938e-25
Ins2	-1.68726	0.986	1	3.20007e-24
Ppp1r1a	-0.790324	0.105	0.727	7.22322e-24
Rpl39	0.739671	1	0.99	3.82229e-23
Stard10	-0.800228	0.335	0.939	8.01892e-23
Ins1	-1.5221	0.789	1	6.6143e-22
Kcnk16	-0.815354	0.225	0.869	1.08495e-21
Birc3	1.19645	0.727	0.101	1.69697e-21
Icam1	1.57701	0.689	0.01	1.97458e-21
Pabpc1	1.04648	0.919	0.869	1.98934e-21
Clu	1.14994	0.981	1	4.96918e-21
Ftl1	-0.675264	0.995	1	1.1553e-20
Rps29	0.550472	0.995	0.99	1.6368e-20
Gm42418	-0.619276	0.995	1	4.82309e-20
Frzb	-0.587391	0.144	0.788	5.96824e-20
Gmpr	-0.54704	0.129	0.737	8.9706e-20
Pnmal2	-0.776572	0.316	0.919	1.23783e-19
C1qtnf4	-0.628833	0.211	0.848	1.31251e-19
Rps27	0.606142	0.995	1	1.43542e-19
Ptov1	-0.665223	0.263	0.889	2.67296e-19
Arg1	-1.06986	0.459	0.99	3.05075e-19
Gstp1	-0.488619	0.077	0.616	3.97505e-19
Gatsl2	-0.714345	0.321	0.909	4.2705e-19
Mrln	-0.597313	0.191	0.838	4.50817e-19
Hexa	-0.606069	0.292	0.929	6.05456e-19
Vmp1	1.1492	0.828	0.505	2.25148e-18
Dbp	-0.609469	0.091	0.626	5.2495e-18
Rps21	0.541088	1	0.99	5.51037e-18
Eef1a1	0.437643	1	1	6.7371e-18
Wnt4	-0.898317	0.096	0.596	8.12052e-18
Cyb5r3	-0.660529	0.354	0.909	1.16939e-17
Gpx1	1.08612	0.88	0.788	1.49586e-17
Elof1	-0.485766	0.206	0.848	2.32811e-17
Baiap3	-0.376786	0.048	0.535	2.34813e-17
Enho	-0.620615	0.263	0.869	3.56277e-17
Rimbp2	-0.401336	0.158	0.768	6.21727e-17
Cplx2	-0.66545	0.278	0.889	6.26668e-17
C1qa	-0.472023	0.12	0.687	9.27215e-17
Rflnb	-0.36469	0.033	0.485	1.09689e-16
Bmp3	-0.403113	0.091	0.636	1.72049e-16
Dio1	-0.603168	0.22	0.818	1.80687e-16
Per3	-0.421706	0.086	0.616	2.3571e-16
Fkbp4	-0.557705	0.373	0.98	2.53312e-16
Podxl2	-0.341404	0.043	0.505	2.59837e-16
Hif1a	0.962583	0.799	0.485	2.69543e-16
Pla2g2f	-0.419945	0.1	0.626	3.05562e-16
Aes	-0.553456	0.751	1	3.23242e-16
Rab3a	-0.426089	0.1	0.636	4.85652e-16
Sorbs2	-0.532914	0.211	0.788	5.16674e-16
Cabp7	-0.405126	0.096	0.616	7.74568e-16
Cd47	0.722208	0.938	0.96	8.33952e-16
Vwa5b2	-0.388857	0.124	0.687	1.23283e-15
Kif12	-0.494652	0.23	0.859	1.38299e-15
Mlxipl	-0.462043	0.124	0.687	1.4847e-15
Kcnmb2	-0.534781	0.239	0.848	2.49614e-15
Ctnnb1	0.724478	0.928	0.929	2.59129e-15
Mapk15	-0.358478	0.038	0.465	2.70911e-15
Tubb5	0.910891	0.866	0.758	2.93084e-15
Ppp2r5b	-0.309659	0.072	0.566	4.74336e-15
Isoc1	-0.326276	0.067	0.545	5.73515e-15
Mafa	-0.81688	0.024	0.414	5.74322e-15
Gstm1	-0.589396	0.196	0.737	6.51547e-15
A230057D06Rik	-0.329492	0.091	0.596	9.5183e-15
Mettl26	-0.510733	0.311	0.929	1.36467e-14
Psme2	0.787578	0.904	0.859	1.42415e-14
Fabp5	1.10076	0.813	0.455	1.6907e-14
Wdr6	-0.490711	0.22	0.818	2.10731e-14
Cebpb	1.14295	0.794	0.586	2.36398e-14
Gm45159	1.08836	0.656	0.182	3.05088e-14
Rpl38	0.501772	0.981	0.99	3.88906e-14
Actg1	0.775558	0.995	0.99	4.15781e-14
Nfkbiz	0.986708	0.689	0.273	4.18976e-14
Mdm1	-0.291305	0.048	0.485	4.21219e-14
Tecr	-0.54191	0.378	0.939	4.31805e-14
Fgd2	-0.30178	0.038	0.455	4.95326e-14
Rab3b	-0.400259	0.158	0.727	6.23806e-14
Slc16a10	-0.487527	0.201	0.758	9.24676e-14
Abcc8	-0.594674	0.751	0.99	1.34287e-13
Isg20	0.836736	0.837	0.687	1.46821e-13
Neurog3	-0.514679	0.072	0.505	1.75882e-13
Nefm	-0.413151	0.077	0.535	1.85765e-13
Steap4	1.28402	0.522	0.01	2.24778e-13
Hap1	-0.756679	0.483	0.98	2.42008e-13
Vstm2l	-0.25607	0.014	0.364	2.54085e-13
Nbl1	-0.349009	0.062	0.505	2.68275e-13
Camk2b	-0.500437	0.311	0.879	3.03626e-13
Rps28	0.584303	0.952	0.99	3.18834e-13
Klhdc8b	-0.332198	0.105	0.606	3.89121e-13
Rpl37	0.459348	0.986	0.99	4.36277e-13
Selenom	-0.557401	0.55	0.96	4.87033e-13
Dpp6	-0.362856	0.129	0.636	5.28193e-13
Fam183b	-0.611195	0.344	0.848	5.9229e-13
Lamtor4	-0.397054	0.182	0.737	5.9928e-13
Rogdi	-0.343365	0.096	0.566	9.5014e-13
Eci2	-0.509571	0.278	0.838	1.61197e-12
Lars2	-0.326444	0.081	0.535	1.65181e-12
Mtch1	-0.552825	0.498	0.929	1.8621e-12
Zim1	-0.331007	0.115	0.616	2.56473e-12
Pcp4	-0.472313	0.11	0.586	2.7953e-12
Sfxn2	-0.282137	0.062	0.475	4.11766e-12
Pclo	-0.482925	0.263	0.828	5.26032e-12
Clic4	1.10677	0.675	0.343	7.67076e-12
Scgn	-0.447488	0.244	0.778	8.08567e-12
Galnt14	-0.332434	0.091	0.535	9.29042e-12
Efcab1	-0.312441	0.153	0.667	1.01417e-11
Hes6	-0.284121	0.067	0.485	1.05699e-11
Rabac1	-0.534789	0.708	0.99	1.1005e-11
Marcks	0.815044	0.837	0.879	1.25604e-11
Hmgn3	-0.548844	0.67	0.98	1.54977e-11
Odc1	0.889036	0.789	0.566	1.66909e-11
Rpl22l1	0.551987	0.99	0.98	1.75264e-11
1810043G02Rik	-0.256597	0.067	0.485	1.97051e-11
Slc2a5	-0.503215	0.354	0.879	2.73033e-11
Syt13	-0.50375	0.584	0.97	2.81261e-11
Pcsk1n	-0.467034	0.99	1	2.98745e-11
Eif2s2	0.679327	0.871	0.808	3.04852e-11
Rps10	-0.356588	0.995	1	3.19243e-11
Csf1	1.06879	0.522	0.071	3.57262e-11
Cuta	-0.395774	0.263	0.838	3.64511e-11
Slitrk6	-0.352487	0.11	0.566	3.75354e-11
Hist3h2ba	-0.411911	0.11	0.566	3.80785e-11
Gpx4	-0.574013	0.598	0.98	4.43697e-11
Ctsl	0.603647	0.986	1	5.53511e-11
Alcam	0.667576	0.909	0.929	5.76896e-11
Fam241b	-0.275729	0.163	0.687	5.91616e-11
Ptp4a2	0.785789	0.828	0.798	6.29421e-11
Cbarp	-0.308196	0.22	0.788	6.85557e-11
Sphkap	-0.324574	0.167	0.677	6.9655e-11
Slc29a1	-0.309455	0.091	0.525	7.39297e-11
Dnajb9	0.73066	0.856	0.859	9.3157e-11
Atp1a1	-0.545157	0.66	0.96	1.0858e-10
Pcbp1	0.604553	0.904	0.909	1.16935e-10
Smim1	-0.301368	0.139	0.616	1.31661e-10
Hist1h1e	-0.27028	0.067	0.465	1.58147e-10
Peg3	-0.572226	0.923	1	2.04841e-10
Bambi	-0.418064	0.249	0.798	2.76252e-10
Ddc	-0.405508	0.072	0.434	3.11382e-10
Dut	-0.355164	0.23	0.788	3.41728e-10
Abhd8	-0.323516	0.163	0.667	3.96511e-10
Spock2	-0.361927	0.129	0.556	4.88545e-10
Ppp1r10	-0.364947	0.22	0.737	5.37313e-10
Cda	-0.253707	0.081	0.485	5.64316e-10
Tmem160	-0.300238	0.196	0.717	6.38897e-10
Upp2	-0.268336	0.053	0.414	6.66147e-10
Slc2a2	-0.274378	0	0.253	6.88046e-10
Clic1	0.669276	0.88	0.859	8.30122e-10
Ctsd	-0.447412	0.416	0.919	9.04438e-10
Cd164l2	-0.305787	0.057	0.414	9.20284e-10
Mbd2	0.756743	0.78	0.717	9.25799e-10
Fam173a	-0.320108	0.254	0.788	9.60013e-10
Rnpepl1	-0.274475	0.124	0.576	1.08965e-09
H2-K1	0.512637	0.976	0.99	1.09056e-09
Rbm39	0.549586	0.971	0.97	1.11885e-09
Snx10	0.842165	0.756	0.606	1.16614e-09
Slc4a3	-0.279208	0.091	0.495	1.19833e-09
Ramp1	-0.255292	0.057	0.424	1.24453e-09
Ociad2	-0.429551	0.077	0.424	1.38229e-09
Ucn3	-0.327767	0.014	0.293	1.44984e-09
Oaz1	-0.406064	0.928	1	1.4939e-09
Cenpv	-0.388308	0.287	0.838	1.90555e-09
Uqcc2	-0.433429	0.732	1	1.91625e-09
Dynlt1f	-0.261549	0.057	0.414	1.99844e-09
Psme1	0.646279	0.885	0.899	2.18422e-09
Ckb	-0.324081	0.053	0.394	2.258e-09
Gck	-0.301357	0.11	0.525	3.07089e-09
Cxcl1	2.08775	0.421	0.01	3.23108e-09
Rcan3	-0.413022	0.325	0.838	3.28738e-09
Psma3	0.50376	0.933	0.97	3.63957e-09
Ldlr	-0.420777	0.225	0.707	3.77079e-09
Chp1	0.804077	0.722	0.535	4.05487e-09
Tmem219	-0.313579	0.206	0.717	4.13753e-09
Cdk14	-0.274926	0.139	0.586	4.15623e-09
Tmem176b	0.62524	0.9	0.97	4.38266e-09
Gaa	-0.388428	0.33	0.889	4.50255e-09
Gria2	-0.388302	0.177	0.646	4.63967e-09
Rab25	-0.312745	0.234	0.758	5.01809e-09
Lingo1	-0.265333	0.1	0.515	5.19162e-09
Psmd13	-0.293791	0.234	0.758	5.25352e-09
H3f3b	0.441529	0.995	1	5.93176e-09
Ubxn6	-0.277081	0.239	0.798	7.08423e-09
Ctnnbip1	-0.34337	0.163	0.606	7.68602e-09
Zbtb20	-0.532252	0.837	1	8.57506e-09
Gng5	0.508704	0.957	0.97	9.33071e-09
Ube2d3	0.552651	0.909	0.949	9.36944e-09
Ptn	-0.312742	0.096	0.485	1.04359e-08
Sowahc	0.721739	0.799	0.687	1.07514e-08
Sod2	1.05711	0.789	0.818	1.09267e-08
Npepl1	-0.287091	0.115	0.525	1.17659e-08
Cyhr1	-0.309321	0.215	0.727	1.333e-08
Ccnd1	-0.350313	0.273	0.768	1.39301e-08
Calm2	0.51835	0.976	0.99	1.46654e-08
Sdcbp	0.695406	0.78	0.697	1.53725e-08
Chgb	0.521199	0.995	1	1.93813e-08
Fkbp8	-0.352823	0.301	0.838	2.31684e-08
Fkbp2	-0.527033	0.703	0.96	2.39858e-08
Ucp2	-0.449218	0.459	0.919	2.45756e-08
4930539E08Rik	1.20166	0.478	0.081	2.88997e-08
1110008P14Rik	-0.282534	0.215	0.697	2.96133e-08
Nkx6-1	-0.444659	0.1	0.455	3.12129e-08
Rpl41	0.324862	0.995	1	3.17615e-08
Gstz1	-0.269725	0.167	0.626	3.3326e-08
Syndig1l	-0.31366	0.187	0.657	3.38652e-08
Slc24a2	-0.258109	0.11	0.515	3.42465e-08
AY036118	-0.266437	0.225	0.717	3.45644e-08
Igf1r	0.794843	0.751	0.606	3.55428e-08
Pja1	-0.311566	0.23	0.717	3.81393e-08
Fth1	-0.267485	0.976	1	3.9026e-08
Ypel3	-0.347609	0.282	0.798	3.9846e-08
Ttc28	-0.310456	0.062	0.394	4.31247e-08
Pde10a	-0.591666	0.45	0.869	5.05046e-08
Adcy9	-0.250014	0.134	0.556	5.12594e-08
B3gat3	-0.297803	0.158	0.586	5.55421e-08
Gstt1	-0.305627	0.187	0.657	6.55473e-08
Btf3	0.499657	0.957	0.99	8.20527e-08
Hsp90aa1	0.949891	0.995	1	8.29164e-08
Tm2d2	-0.290246	0.244	0.768	9.96756e-08
Plet1	1.3832	0.435	0.061	9.98581e-08
Lefty1	-0.250419	0.067	0.404	1.01273e-07
Anapc5	-0.427939	0.344	0.798	1.22557e-07
Ndufv1	-0.280591	0.244	0.737	1.23825e-07
Fam151a	-0.280611	0.057	0.364	1.39585e-07
Scd2	-0.340248	0.254	0.737	1.42877e-07
Dohh	-0.250662	0.158	0.606	1.43615e-07
Fdps	-0.290973	0.148	0.556	1.6072e-07
Gna11	-0.378308	0.335	0.838	1.68915e-07
Gsn	-0.30174	0.129	0.495	1.80008e-07
Rpl8	-0.304692	0.995	1	1.91576e-07
Fam159b	-0.581746	0.789	0.99	1.9763e-07
Pdx1	-0.36181	0.335	0.828	2.00624e-07
Rps27a	0.304043	1	1	2.02796e-07
Klf13	-0.288492	0.273	0.768	2.05667e-07
Eif4g2	0.432745	0.943	0.98	2.0917e-07
Hepacam2	-0.283649	0.139	0.525	2.26016e-07
Mcf2l	-0.279506	0.187	0.636	2.45351e-07
D17Wsu92e	-0.262807	0.187	0.616	2.46823e-07
Idh2	-0.281818	0.191	0.646	2.60417e-07
Desi1	-0.353699	0.215	0.646	2.87415e-07
Eif5	0.481685	0.923	0.97	2.95654e-07
Tspyl4	-0.28124	0.187	0.626	3.06102e-07
Ebpl	-0.296882	0.158	0.566	3.07168e-07
Sdf2l1	-0.554212	0.34	0.747	3.07453e-07
Isl1	-0.497557	0.713	1	3.38663e-07
mt-Nd3	0.554197	0.971	1	3.47009e-07
Adgrl1	-0.253559	0.139	0.545	3.54217e-07
Sox4	-0.291735	0.177	0.616	4.13224e-07
Nab1	0.779064	0.665	0.444	4.58351e-07
Tmem14c	-0.350166	0.354	0.859	4.62291e-07
Egln2	-0.269014	0.206	0.646	4.63352e-07
Gm10076	-0.46061	0.421	0.869	4.64346e-07
Znhit1	-0.269119	0.163	0.576	4.70665e-07
Hist2h4	-0.300563	0.033	0.303	4.84368e-07
Npm1	0.490285	0.962	0.99	5.87382e-07
Pbxip1	-0.43483	0.474	0.929	5.99968e-07
Runx1t1	-0.359661	0.306	0.808	7.34721e-07
Pop5	-0.318441	0.392	0.909	7.72408e-07
Vamp2	-0.339448	0.354	0.828	8.31478e-07
Pkm	-0.425193	0.876	1	8.46852e-07
Ier3	1.33035	0.569	0.273	9.87455e-07
Neurl3	0.870443	0.354	0.01	1.01736e-06
Gng2	0.814962	0.612	0.354	1.19954e-06
Tspo	-0.278147	0.282	0.798	1.28277e-06
Cfap36	-0.364525	0.383	0.879	1.37911e-06
Atp5g1	-0.376824	0.722	0.98	1.38649e-06
Pcdh15	-0.25855	0.196	0.636	1.48674e-06
Zc3h12a	0.510897	0.349	0.01	1.50579e-06
Fermt2	0.762811	0.675	0.505	1.57018e-06
Rps15a	0.318174	0.99	1	1.87098e-06
Defb1	1.14467	0.531	0.212	1.91311e-06
Atp5d	-0.389324	0.584	0.98	2.20275e-06
Rpl35a	0.306169	1	1	2.26111e-06
Ptp4a1	0.761512	0.718	0.697	2.26381e-06
Chchd10	-0.428539	0.455	0.899	2.58822e-06
Muc1	0.616453	0.392	0.051	2.83819e-06
Ran	0.49958	0.895	0.869	3.37154e-06
Rps3	-0.306842	0.986	1	3.83285e-06
Ctsb	0.575614	0.804	0.848	4.15578e-06
Itpr1	-0.395778	0.388	0.869	4.16726e-06
Cspp1	-0.340913	0.359	0.838	4.35706e-06
Skil	0.698968	0.632	0.424	4.87121e-06
Rex1bd	-0.329148	0.297	0.747	5.40892e-06
Sec61g	0.389761	0.962	0.99	5.98806e-06
Rhbdl2	0.668961	0.483	0.162	6.94669e-06
Hnrnpa1	0.579848	0.785	0.778	7.20385e-06
Trappc2l	-0.375447	0.431	0.869	7.27242e-06
Ghr	-0.365005	0.359	0.838	7.29405e-06
Wbp1	-0.276664	0.115	0.444	7.39356e-06
Slc38a10	-0.277863	0.268	0.717	8.02865e-06
Nfkb1	0.801294	0.622	0.434	8.37534e-06
Rpl3	0.314815	0.995	1	8.39506e-06
Gprasp1	-0.412779	0.392	0.879	8.74212e-06
Ncald	-0.353142	0.402	0.848	1.20033e-05
Eif4a1	0.456622	0.909	0.939	1.35068e-05
Selenop	-0.428172	0.498	0.929	1.53637e-05
Acot13	-0.294111	0.244	0.667	1.58607e-05
Pgls	-0.352482	0.373	0.828	1.75459e-05
Ppat	-0.257629	0.115	0.444	2.1332e-05
Atp6v0b	-0.336418	0.718	0.99	2.25556e-05
Rpl23	0.279216	0.995	1	2.28216e-05
Gabrb3	-0.294185	0.263	0.717	2.42805e-05
Gnao1	-0.349629	0.498	0.939	2.47423e-05
Ndufb7	-0.308047	0.469	0.909	2.58583e-05
Cox6c	0.397139	0.986	1	2.68196e-05
Ddx5	0.347601	0.99	1	2.70485e-05
AC078895.1	-0.473603	0.254	0.616	2.74561e-05
Eif6	0.600286	0.761	0.697	2.7578e-05
Drap1	-0.382105	0.478	0.929	2.83294e-05
Cd302	0.646309	0.316	0.01	2.84072e-05
Arl3	-0.337891	0.416	0.909	2.84606e-05
Ptges3	0.457204	0.861	0.889	2.98634e-05
Stmn3	-0.278444	0.22	0.646	3.03681e-05
Btg1	0.653457	0.766	0.727	3.08219e-05
Zmynd8	-0.344778	0.402	0.848	3.25132e-05
Epb41l3	-0.327433	0.301	0.707	3.2878e-05
Rpl34	0.326204	0.99	1	3.77541e-05
Ptms	-0.413146	0.565	0.909	3.83082e-05
Tmem65	-0.347285	0.344	0.808	4.38861e-05
Rala	0.682654	0.713	0.667	4.75075e-05
Ndufb8	-0.371461	0.483	0.919	5.25244e-05
Vapb	-0.306804	0.431	0.899	6.20112e-05
Gtf2i	-0.329586	0.297	0.707	6.57875e-05
Pebp1	-0.338145	0.804	0.99	7.11784e-05
Relb	0.5801	0.359	0.061	7.86281e-05
Bmyc	-0.275172	0.23	0.636	8.23546e-05
Nos2	0.738079	0.282	0	9.4578e-05
Asph	-0.259693	0.349	0.818	9.56751e-05
Fam131a	-0.253342	0.139	0.475	0.000118055
Wnk1	0.450795	0.88	0.919	0.00013917
Ddrgk1	-0.282159	0.349	0.808	0.000141025
Cldn7	0.740824	0.785	0.818	0.000146806
Unc80	-0.280207	0.445	0.889	0.000147027
Chga	-0.45764	0.986	1	0.000161775
Pnp	0.668922	0.641	0.455	0.000167722
Rhoc	0.581532	0.689	0.535	0.00018444
Ndufa13	-0.303333	0.722	0.99	0.000197659
Mvp	0.632463	0.632	0.485	0.000198551
Gm5617	-0.268371	0.258	0.677	0.000201401
Gadd45b	0.797359	0.416	0.131	0.000202581
Scand1	-0.342979	0.598	0.96	0.000208956
Stxbp1	0.526267	0.775	0.778	0.000213749
Sppl2a	0.657956	0.66	0.566	0.000216022
Mxd4	-0.263448	0.254	0.657	0.000260389
Dbpht2	-0.370583	0.349	0.768	0.0003263
Naca	0.334801	0.976	1	0.000333674
Glul	0.733676	0.665	0.566	0.000359269
Madd	-0.250623	0.254	0.646	0.000371875
Slc30a8	-0.483497	0.158	0.424	0.000425037
Lrrn1	0.792962	0.565	0.384	0.00042949
Ly6h	-0.525201	0.273	0.616	0.00046024
Epcam	0.464523	0.971	0.99	0.000672747
Scg5	0.287801	0.995	1	0.000702163
Emc10	-0.274629	0.383	0.838	0.000702472
Upb1	-0.281926	0.321	0.727	0.000746071
Park7	-0.321616	0.608	0.929	0.000783161
Ehf	0.648388	0.746	0.697	0.000854412
Npc2	-0.355953	0.608	0.949	0.000868079
Gbp2	0.600557	0.287	0.02	0.000907166
Abcd3	-0.275338	0.349	0.798	0.000926745
Cox7c	0.361628	0.947	0.98	0.000943713
Junb	0.561952	0.871	0.798	0.000977708
H2-D1	0.383396	0.967	0.99	0.00101589
Tnrc6b	-0.27624	0.368	0.818	0.00103475
Hnrnpf	0.412798	0.876	0.929	0.00111446
Csde1	0.364463	0.856	0.939	0.00119622
Coa3	-0.323096	0.512	0.889	0.00136416
Lamp1	-0.325458	0.732	0.98	0.00140387
Tbca	0.415803	0.818	0.889	0.00148266
Stx11	0.494192	0.244	0	0.00152581
Lamtor2	-0.259479	0.416	0.848	0.00156935
Rundc3a	-0.264117	0.359	0.798	0.00165744
Tpd52	0.429526	0.828	0.879	0.00171789
Stx7	0.529284	0.713	0.747	0.00177542
Rpl36a	0.367718	0.933	0.98	0.00193862
Ndufb10	-0.314893	0.603	0.939	0.00195839
Etv1	-0.310277	0.464	0.879	0.00203046
Ndufs6	-0.302999	0.474	0.889	0.00203389
Pfkp	0.595257	0.555	0.343	0.00203937
Stub1	-0.310906	0.512	0.899	0.00210387
Chd3	-0.280945	0.378	0.778	0.00217531
Atp6v1a	0.499814	0.708	0.768	0.0021773
Lrpap1	-0.281509	0.431	0.869	0.002515
Dap	0.382229	0.885	0.949	0.00260686
Ubr4	-0.297372	0.455	0.848	0.00261315
Atraid	-0.315269	0.512	0.889	0.00300954
Sqstm1	0.652105	0.77	0.818	0.00315686
Hhex	-0.305443	0.431	0.859	0.0032178
Fxyd6	-0.291306	0.512	0.929	0.003457
Scg3	-0.25867	0.866	1	0.00348261
Jade1	-0.314436	0.392	0.828	0.00376729
Atpif1	-0.269119	0.833	0.99	0.00380101
Ripk2	0.538195	0.316	0.061	0.00382309
Sdc4	0.671036	0.665	0.677	0.00416645
Rps26	0.315874	0.962	0.99	0.00417971
Timm13	-0.265211	0.459	0.909	0.00441398
Erp29	-0.308278	0.579	0.929	0.00446554
Gbp9	0.51018	0.244	0.01	0.00471791
Prss53	-0.286758	0.11	0.364	0.0047285
Uqcr11	-0.300694	0.584	0.949	0.00481236
F11r	0.552817	0.435	0.192	0.00487605
Rpl6	0.297006	0.99	1	0.00565464
Hspa5	0.332154	0.995	1	0.00682117
H2-Q7	0.504544	0.383	0.131	0.00690161
Plcb4	0.652312	0.646	0.626	0.00694629
Acly	-0.281391	0.847	1	0.00696634
Timp1	0.810226	0.359	0.101	0.00696654
Anxa6	0.562609	0.679	0.657	0.00756998
Reep5	-0.307868	0.569	0.899	0.00773408
Tmed3	-0.329609	0.684	0.919	0.00789726
S100a11	0.599421	0.842	0.96	0.00856699
Sbno2	0.653168	0.493	0.293	0.00882144
Ehd1	0.689814	0.431	0.202	0.00896432
Gbp4	0.47236	0.234	0.01	0.00963496
Eif3a	0.390637	0.9	0.909	0.00973712
Litaf	0.58595	0.421	0.192	0.0100126
Tra2b	0.604103	0.665	0.707	0.0104002
Bag1	0.450478	0.847	0.929	0.0104891
S100a10	0.646351	0.737	0.737	0.010753
Serf2	-0.280853	0.856	1	0.0111797
Hk2	0.411805	0.215	0	0.0113028
Mal2	0.566804	0.44	0.202	0.0115648
Rps27l	0.399161	0.847	0.949	0.0117076
Cisd1	-0.267726	0.526	0.939	0.0128262
Ppib	-0.277767	0.493	0.909	0.0131586
Rpl36	0.312517	0.971	1	0.0132068
Malat1	0.294628	1	1	0.0137276
Rhou	0.562239	0.397	0.152	0.0141057
Zcrb1	-0.322032	0.713	0.98	0.0145018
Ndufb11	-0.28391	0.785	0.98	0.0147359
Txn1	0.381089	0.871	0.949	0.0161778
Apobec3	0.68586	0.469	0.273	0.0165827
Cd2ap	0.523089	0.694	0.737	0.0172544
Fndc3a	0.38314	0.856	0.929	0.0176988
Smdt1	-0.278241	0.665	0.96	0.0182401
Sptbn1	-0.255326	0.45	0.879	0.0183469
Dynll2	-0.255155	0.56	0.939	0.019297
Ralgds	0.632856	0.55	0.424	0.0198735
Gsap	0.511592	0.378	0.152	0.0202881
Cystm1	0.338449	0.88	0.949	0.0211817
Ccl20	0.761989	0.206	0	0.0217062
Tnfaip2	0.584837	0.206	0	0.0217062
Slc7a14	-0.270266	0.589	0.929	0.022421
Ndufb9	-0.265106	0.737	0.99	0.0225402
2300009A05Rik	-0.254302	0.411	0.848	0.0235872
Cyba	0.51951	0.306	0.071	0.0246639
Akr1b8	0.342007	0.22	0.01	0.0255036
Psap	-0.28713	0.789	0.99	0.0263287
Eif5a	-0.269416	0.694	0.99	0.0268706
Selenow	-0.250597	0.488	0.899	0.027098
Msi2	-0.27942	0.512	0.899	0.0278855
Rab11a	0.491374	0.756	0.808	0.0287572
Cfl2	0.522516	0.656	0.616	0.0307511
Hs6st1	0.635815	0.545	0.414	0.0310652
Igfbp7	-0.33864	0.876	1	0.0352554
Pfkfb3	0.538165	0.34	0.111	0.0357251
Rbm3	0.360664	0.904	0.949	0.036128
D8Ertd738e	-0.279983	0.536	0.889	0.0364001
Neat1	0.438354	0.943	0.949	0.0382956
Arf4	0.483345	0.746	0.828	0.0451891
Tnip1	0.520313	0.45	0.263	0.0461581
Edf1	-0.265569	0.656	0.97	0.0489424
Maged1	-0.262858	0.861	1	0.0510411
Lrg1	0.854979	0.211	0.01	0.0521775
Rpl31	0.286845	0.923	0.99	0.0560717
Sez6l	-0.307173	0.593	0.919	0.0573246
Prnp	-0.270656	0.646	0.97	0.0578581
Tomm20	0.348355	0.876	0.949	0.0597411
Ssr3	0.422643	0.746	0.838	0.0604055
Klf5	0.447192	0.402	0.182	0.0604506
Krt18	0.554955	0.852	0.929	0.0642715
Srsf7	0.547746	0.689	0.707	0.0712443
Tlr2	0.614653	0.435	0.253	0.0777124
Il4i1	0.391754	0.187	0	0.0783606
Srsf2	0.414683	0.727	0.717	0.0827356
Basp1	0.649142	0.66	0.586	0.0962052
Ccnd2	-0.303697	0.789	0.98	0.111316
Cgn	0.501918	0.603	0.566	0.11318
Ifngr2	0.43025	0.368	0.152	0.114006
Tax1bp1	0.341024	0.871	0.939	0.120615
Susd6	0.484921	0.469	0.293	0.12234
Xbp1	0.482721	0.818	0.869	0.122631
Ptbp3	0.397176	0.775	0.808	0.128127
Sh3glb1	0.38378	0.751	0.798	0.137252
Spin1	0.587317	0.493	0.343	0.137615
Zfand5	0.524205	0.675	0.677	0.164201
Tnfaip3	0.338739	0.211	0.02	0.170349
Anxa5	0.326194	0.938	0.98	0.171633
Cd164	0.295319	0.938	0.99	0.175512
Bcl3	0.481913	0.431	0.253	0.184321
Matr3	0.346825	0.794	0.899	0.184569
Auts2	-0.335731	0.689	0.98	0.188269
Lgals3bp	0.367928	0.919	0.949	0.189396
Pam	0.34207	0.952	0.99	0.20044
Prdx1	0.32334	0.919	1	0.206577
Atp1b1	-0.256017	0.742	0.98	0.23814
1810037I17Rik	0.342432	0.861	0.929	0.252655
Grb2	0.434764	0.689	0.677	0.266277
Morf4l2	0.347356	0.837	0.919	0.26888
Rbm25	0.384565	0.813	0.919	0.27291
Cxcl2	1.45046	0.167	0	0.275303
Csf3	0.778627	0.167	0	0.275303
Herpud1	0.363601	0.842	0.929	0.296951
Ssb	0.466677	0.756	0.859	0.299137
Gpi1	-0.259092	0.469	0.859	0.303619
Fos	-0.298973	0.316	0.616	0.32308
Bsg	-0.256953	0.962	1	0.341844
M6pr	0.465727	0.636	0.717	0.344238
Noxo1	0.40971	0.258	0.061	0.38088
Psma2	0.356738	0.856	0.949	0.412413
Tubb4b	0.456194	0.742	0.818	0.415047
Rnd3	0.437825	0.349	0.152	0.449311
Tbrg1	0.396469	0.804	0.899	0.538956
Sumo2	0.287326	0.952	1	0.614043
Uqcrb	0.284598	0.904	0.96	0.615285
Arrdc4	0.478885	0.301	0.111	0.625035
Fas	0.303034	0.172	0.01	0.648566
Wipi1	0.425734	0.699	0.636	0.687162
Errfi1	0.679375	0.541	0.455	0.691468
Ccl28	0.370406	0.268	0.081	0.748014
Sat1	0.733611	0.579	0.515	0.793892
Stom	0.256018	0.172	0.01	0.799431
Gbp3	0.422197	0.23	0.051	0.805615
Mrpl33	0.462501	0.708	0.747	0.88917
Pyy	-0.47461	0.995	1	0.906271
Eif1a	0.500584	0.531	0.455	0.919658
Spcs1	0.30841	0.833	0.889	1
Ifitm2	0.734061	0.612	0.646	1
Sulf2	0.436517	0.359	0.182	1
Arpc2	0.301857	0.866	0.96	1
Tjp2	0.423039	0.431	0.273	1
Gcc2	0.405732	0.689	0.727	1
Socs3	0.545332	0.445	0.293	1
Ttr	0.622174	0.211	0.505	1
Maff	0.565344	0.373	0.202	1
Csnk1a1	0.314057	0.88	0.96	1
Arpc1b	0.521926	0.612	0.667	1
Zdbf2	-0.259083	0.421	0.727	1
Picalm	0.46806	0.608	0.616	1
Vapa	0.324729	0.804	0.939	1
Ptpn2	0.477677	0.44	0.303	1
Slc37a1	0.507582	0.445	0.303	1
Ero1lb	-0.33185	0.201	0.414	1
Metap2	0.387818	0.756	0.869	1
Rgs17	0.377563	0.751	0.747	1
Hpgds	0.548422	0.378	0.222	1
Chka	0.456468	0.703	0.747	1
Kalrn	0.385223	0.316	0.141	1
Cpeb4	0.471447	0.589	0.606	1
Cct2	0.385062	0.746	0.879	1
Tnfrsf11b	0.422417	0.211	0.051	1
Hnrnpk	0.28712	0.9	0.97	1
Nfkb2	0.278162	0.182	0.03	1
Morf4l1	0.255318	0.928	1	1
Prr13	0.466639	0.641	0.707	1
Rab1a	0.27917	0.746	0.859	1
Atf4	0.373659	0.746	0.838	1
Steap2	0.459653	0.421	0.293	1
Dnaja1	0.588266	0.847	0.899	1
Tubb2b	0.368934	0.292	0.121	1
Znrf1	0.42163	0.407	0.273	1
Psmb8	0.486892	0.646	0.667	1
Camk2d	0.505729	0.512	0.444	1
Mast4	0.520837	0.689	0.768	1
Zwint	0.358536	0.727	0.869	1
Pde1c	0.460783	0.522	0.455	1
Ikbke	0.284842	0.177	0.03	1
Ywhah	0.384082	0.732	0.818	1
Ivns1abp	0.320451	0.746	0.859	1
Anxa2	0.304777	0.177	0.03	1
Arpp19	0.378875	0.689	0.768	1
Map1b	0.266704	0.938	0.99	1
Hspe1	0.603673	0.866	0.98	1
Nars	0.430139	0.617	0.616	1
Tmbim4	0.294486	0.842	0.929	1
Ccl2	0.479803	0.144	0.01	1
Chmp4b	0.43477	0.651	0.697	1
Cxcl10	0.516889	0.12	0	1
Gm16685	0.309275	0.12	0	1
Tmem27	-0.280854	0.919	1	1
AW112010	0.390126	0.187	0.04	1
Il13ra1	0.346907	0.301	0.141	1
Cstb	0.387848	0.727	0.838	1
Ppig	0.342211	0.722	0.848	1
Plxnb2	0.320231	0.694	0.717	1
Anxa7	0.43489	0.622	0.758	1
Slc2a1	0.424744	0.311	0.152	1
Appl2	0.401459	0.474	0.364	1
Cpne8	0.369109	0.292	0.141	1
Lcn2	1.41795	0.167	0.03	1
Rras	0.355377	0.22	0.071	1
Eny2	0.37724	0.703	0.848	1
Rab7	0.320871	0.751	0.869	1
Tspan8	0.512191	0.861	0.98	1
Ppp1cb	0.320922	0.718	0.768	1
Spint1	0.450587	0.699	0.768	1
Cnbp	0.313646	0.799	0.939	1
Dstn	0.359208	0.742	0.889	1
Cd44	0.51609	0.531	0.515	1
B2m	0.331114	0.77	0.828	1
Fus	0.318125	0.775	0.889	1
Unc93b1	0.363799	0.368	0.222	1
Tuba4a	0.347025	0.679	0.697	1
Gm9767	0.264394	0.163	0.03	1
Kif5b	0.263566	0.842	0.949	1
Cd24a	0.302716	0.799	0.859	1
Serinc1	0.271199	0.809	0.889	1
Cdcp1	0.436612	0.34	0.202	1
Ddx3x	0.314264	0.737	0.818	1
Rheb	0.296321	0.756	0.859	1
Cdc42	0.309739	0.813	0.98	1
Tgif1	0.315658	0.23	0.081	1
Id1	0.585271	0.225	0.081	1
Hnrnph1	0.336079	0.727	0.869	1
Vldlr	0.406918	0.541	0.525	1
2810474O19Rik	0.563674	0.493	0.434	1
Hmox1	0.390206	0.282	0.141	1
8430408G22Rik	0.717423	0.306	0.162	1
Slc35b3	0.369305	0.445	0.364	1
Plscr1	0.458891	0.378	0.263	1
Tspan14	0.276073	0.211	0.071	1
Cblc	0.440967	0.426	0.333	1
Myo1b	0.470945	0.507	0.465	1
Jak1	0.401185	0.627	0.737	1
Cd82	0.428527	0.455	0.364	1
Cox5a	0.289596	0.713	0.848	1
Hnrnpm	0.380771	0.584	0.626	1
Sept7	0.323287	0.737	0.808	1
Mrpl52	0.325004	0.699	0.798	1
Etv6	0.3273	0.292	0.152	1
Ifrd1	0.609558	0.426	0.343	1
Fndc3b	0.420978	0.584	0.687	1
Cycs	0.372241	0.617	0.707	1
Tnfsf10	0.35838	0.292	0.152	1
Ranbp1	0.337371	0.679	0.747	1
Fam43a	0.334391	0.225	0.091	1
Ssh1	0.404688	0.402	0.313	1
Larp4b	0.31797	0.598	0.657	1
Slc11a2	0.420863	0.34	0.222	1
Rpl36al	0.307745	0.751	0.869	1
Ly96	0.330703	0.335	0.202	1
Ankrd12	0.318601	0.78	0.869	1
G3bp2	0.295829	0.742	0.828	1
Sftpd	0.487684	0.282	0.141	1
Creb3	0.341876	0.502	0.455	1
Slc39a6	0.374835	0.292	0.172	1
C2cd4b	0.652036	0.507	0.455	1
Cpm	0.319157	0.23	0.101	1
Nupr1	0.875547	0.335	0.202	1
Serping1	0.358997	0.665	0.677	1
Klhl24	0.415116	0.388	0.283	1
Krt8	0.587944	0.732	0.899	1
Wdr1	0.466481	0.493	0.495	1
Hspa9	0.304781	0.703	0.818	1
Hnrnpdl	0.283105	0.722	0.859	1
Atp6ap2	0.250546	0.842	0.939	1
Ywhab	0.272907	0.699	0.859	1
Gnb1	0.26747	0.732	0.899	1
Fosl2	0.319362	0.22	0.091	1
Usmg5	0.318514	0.751	0.889	1
Pdcd6ip	0.356149	0.589	0.646	1
Tifa	0.256044	0.105	0.01	1
Slc35g2	0.36488	0.589	0.626	1
Slc39a1	0.380421	0.306	0.192	1
Cct3	0.291317	0.684	0.869	1
Rhoa	0.299326	0.809	0.949	1
Clvs1	0.259687	0.177	0.061	1
Tuba1a	0.290979	0.727	0.838	1
Sf3b1	0.281386	0.794	0.919	1
Mindy2	0.37931	0.636	0.697	1
Rnase4	0.421274	0.651	0.788	1
Cd9	0.467549	0.249	0.131	1
Slc25a5	0.29495	0.833	0.949	1
Rtn4	0.273032	0.77	0.889	1
Hprt	0.272842	0.77	0.859	1
Cpq	0.279479	0.727	0.788	1
Pgk1	0.315307	0.689	0.828	1
Arpc5	0.334426	0.737	0.879	1
Rbbp7	0.28088	0.77	0.869	1
Smarca5	0.319316	0.751	0.869	1
Copa	0.278361	0.732	0.859	1
Polr2k	0.345011	0.574	0.657	1
Uqcrfs1	0.293574	0.713	0.869	1
Oaf	0.301612	0.239	0.121	1
Ets2	0.379223	0.55	0.586	1
Etv3	0.353907	0.34	0.242	1
Stt3a	0.296314	0.656	0.747	1
Ghitm	0.3425	0.574	0.636	1
Pigr	0.298607	0.182	0.071	1
Serp1	0.255948	0.785	0.848	1
Mtch2	0.335892	0.656	0.747	1
Heg1	0.418969	0.416	0.354	1
Casp3	0.362096	0.297	0.192	1
BC005537	0.347419	0.589	0.626	1
Eif3e	0.321055	0.656	0.778	1
Cnn3	0.374407	0.531	0.545	1
Tbc1d15	0.372709	0.483	0.465	1
Yrdc	0.345755	0.478	0.485	1
Mpzl1	0.366433	0.388	0.313	1
Smox	0.29203	0.254	0.141	1
Bcas2	0.279382	0.708	0.859	1
Myl12a	0.429526	0.55	0.626	1
Akirin1	0.367415	0.545	0.626	1
Hspd1	0.454162	0.708	0.859	1
Jdp2	0.260877	0.177	0.071	1
Prkacb	0.283175	0.713	0.778	1
Khdrbs3	0.374194	0.569	0.616	1
Hsp90ab1	0.270376	0.995	1	1
Snhg6	0.354906	0.33	0.242	1
St5	0.400018	0.354	0.273	1
Psmb10	0.341473	0.617	0.717	1
Cela1	-0.30883	0.33	0.505	1
Ube2d2a	0.278339	0.699	0.798	1
Hspa1a	0.591485	0.196	0.081	1
Mpp6	0.450922	0.478	0.475	1
Tank	0.320689	0.278	0.182	1
Adam10	0.428371	0.407	0.354	1
Ywhaz	0.287273	0.737	0.859	1
Pdcd10	0.31474	0.584	0.646	1
Tle1	0.38725	0.445	0.434	1
Fmnl2	0.430863	0.416	0.394	1
Eif5b	0.265757	0.713	0.848	1
Dyrk2	0.331845	0.349	0.273	1
Ube2e2	0.337079	0.306	0.222	1
Tjp3	0.270168	0.22	0.121	1
Sumo1	0.281181	0.775	0.939	1
Gsdma	0.417938	0.44	0.404	1
Raph1	0.328431	0.297	0.212	1
Bcl2l11	0.359552	0.244	0.152	1
Bhlhe40	0.359739	0.426	0.374	1
Hdgf	0.25726	0.708	0.838	1
Nck1	0.370031	0.445	0.404	1
G3bp1	0.295291	0.689	0.747	1
Ada	0.275633	0.153	0.061	1
Mat1a	0.338917	0.321	0.242	1
Purb	0.328626	0.569	0.667	1
Samd5	0.293361	0.225	0.121	1
Snrpf	0.314494	0.646	0.778	1
Nampt	0.370776	0.388	0.343	1
Gadd45g	0.533559	0.493	0.505	1
Irak3	0.346031	0.225	0.131	1
Elf3	0.36805	0.335	0.273	1
Tnfrsf1a	0.384334	0.478	0.485	1
Txnl1	0.263149	0.718	0.869	1
Rasgef1a	0.326012	0.282	0.192	1
Lix1l	0.347416	0.321	0.242	1
Ccnl1	0.381194	0.531	0.586	1
Mgat4b	0.369903	0.335	0.273	1
Mocs2	0.410745	0.55	0.626	1
Tfg	0.321661	0.541	0.646	1
Efhd2	0.370143	0.488	0.515	1
Tmem167	0.273292	0.632	0.768	1
Rsrc2	0.321394	0.737	0.848	1
Grn	0.35966	0.44	0.434	1
Zcchc11	0.278189	0.732	0.848	1
Azi2	0.314439	0.531	0.576	1
Psma5	0.264645	0.656	0.798	1
Stx3	0.376687	0.512	0.556	1
Mapk6	0.33772	0.368	0.313	1
Elmo1	0.250234	0.22	0.131	1
Ctnna1	0.347555	0.569	0.667	1
Sec11a	0.309027	0.641	0.747	1
Gnpnat1	0.313508	0.421	0.384	1
Crk	0.351861	0.411	0.394	1
Grpel2	0.430357	0.378	0.354	1
Nostrin	0.32422	0.478	0.465	1
Tra2a	0.317119	0.579	0.687	1
Ranbp2	0.362922	0.598	0.717	1
St6gal1	0.308094	0.301	0.232	1
Celf4	0.298485	0.608	0.717	1
Mcl1	0.311001	0.608	0.788	1
Egln1	0.35729	0.349	0.293	1
Clptm1l	0.311684	0.565	0.646	1
Gnl3	0.382806	0.512	0.576	1
Psma6	0.304941	0.612	0.758	1
Ppp4r3b	0.331912	0.478	0.515	1
Hnrnpab	0.321031	0.641	0.798	1
Capza2	0.261707	0.612	0.717	1
Samd9l	0.354733	0.364	0.333	1
Psma1	0.270258	0.665	0.859	1
Snrpe	0.254191	0.656	0.798	1
Itgav	0.438369	0.335	0.303	1
Ncoa7	0.309808	0.531	0.586	1
Stim2	0.333173	0.335	0.293	1
Eif4e	0.275024	0.569	0.657	1
Il10rb	0.272784	0.234	0.162	1
Pdyn	0.309177	0.206	0.131	1
Tmem251	0.314588	0.445	0.465	1
Rnaset2b	0.369458	0.392	0.374	1
Clint1	0.296055	0.498	0.556	1
Ogfrl1	0.348183	0.344	0.313	1
Sec23b	0.278617	0.531	0.596	1
Stard3nl	0.298687	0.373	0.343	1
Ppp4r2	0.314389	0.56	0.677	1
Ero1l	0.467582	0.474	0.485	1
Gmds	0.346618	0.464	0.525	1
Hsph1	0.362283	0.407	0.697	1
1500009L16Rik	0.308635	0.502	0.545	1
Tcf12	0.410271	0.459	0.525	1
Hnrnpa0	0.297126	0.522	0.657	1
Atp11a	0.301402	0.34	0.303	1
Sgms1	0.300656	0.282	0.232	1
Fnip1	0.295497	0.502	0.525	1
Neurl1a	0.293316	0.344	0.303	1
Ndfip2	0.345701	0.526	0.667	1
Mt2	0.754779	0.431	0.444	1
Snapc1	0.290593	0.383	0.364	1
P4ha1	0.310906	0.517	0.576	1
Cdc42se2	0.292104	0.435	0.444	1
Orai2	0.262917	0.244	0.182	1
Slc7a1	0.272884	0.335	0.283	1
Map2k1	0.267278	0.392	0.374	1
Cul3	0.280017	0.512	0.616	1
Arl8a	0.320341	0.498	0.606	1
Jpt2	0.340946	0.44	0.455	1
Rnf152	0.282532	0.249	0.182	1
Smap2	0.251401	0.622	0.727	1
Rnf14	0.333353	0.498	0.576	1
Met	0.269277	0.306	0.263	1
2610001J05Rik	0.268803	0.55	0.626	1
Clk1	0.322927	0.55	0.707	1
Ptprz1	0.365162	0.517	0.576	1
Pum2	0.304453	0.531	0.646	1
C77080	0.285689	0.359	0.333	1
Alkbh5	0.259916	0.598	0.727	1
Hspb1	1.44543	0.249	0.192	1
Cops2	0.279665	0.378	0.364	1
Jmjd1c	0.272439	0.608	0.768	1
Supt20	0.252953	0.278	0.222	1
Gdf15	0.328821	0.263	0.192	1
Armc10	0.322093	0.459	0.515	1
Ybx3	0.324408	0.507	0.596	1
Uchl3	0.295621	0.354	0.343	1
Slc35f5	0.292648	0.402	0.414	1
Spp1	1.41475	0.455	0.515	1
BC005561	0.375376	0.512	0.586	1
Slk	0.331125	0.531	0.616	1
Gcg	1.91946	0.679	0.848	1
Tmf1	0.264016	0.459	0.545	1
Fgl2	0.45541	0.488	0.576	1
Ugcg	0.270655	0.325	0.303	1
Rlim	0.280435	0.378	0.404	1
Atp5k	0.25402	0.569	0.737	1
Ldha	0.259052	0.364	0.293	1
Sec23ip	0.29851	0.459	0.535	1
Lrch1	0.301624	0.297	0.273	1
Gna13	0.258379	0.431	0.434	1
Zfp36	0.341441	0.335	0.313	1
Mrpl32	0.315926	0.483	0.596	1
Hmgb2	0.343731	0.383	0.404	1
Ascc3	0.371032	0.455	0.556	1
Eea1	0.254086	0.498	0.535	1
Txndc9	0.280724	0.536	0.626	1
Daam1	0.295718	0.541	0.677	1
Zcchc6	0.286916	0.498	0.586	1
Dusp16	0.297022	0.316	0.293	1
Enpp4	0.252149	0.368	0.374	1
Snhg12	0.281443	0.397	0.424	1
Rnf115	0.26517	0.474	0.576	1
Cttn	0.264551	0.383	0.374	1
Frk	0.303755	0.364	0.384	1
Gramd3	0.324925	0.397	0.434	1
Rnaset2a	0.300134	0.478	0.545	1
Il6st	0.307122	0.297	0.283	1
Ddx21	0.271349	0.392	0.414	1
Vgf	0.295465	0.206	0.162	1
Gtpbp4	0.296716	0.493	0.596	1
Srsf10	0.252993	0.55	0.717	1
Nectin2	0.293453	0.297	0.273	1
Gfer	0.339474	0.311	0.313	1
Erich3	0.253743	0.297	0.273	1
Smad1	0.253002	0.493	0.586	1
Etf1	0.285625	0.526	0.667	1
Slc3a2	0.306903	0.531	0.646	1
Gpcpd1	0.301814	0.306	0.293	1
Yme1l1	0.257061	0.469	0.556	1
Tuba1b	0.2761	0.502	0.616	1
Nsrp1	0.275661	0.402	0.444	1
Ppid	0.274768	0.388	0.444	1
Myo5b	0.275356	0.239	0.222	1
Cul4a	0.251651	0.349	0.364	1
Lsm8	0.266605	0.416	0.475	1
Erap1	0.315814	0.411	0.485	1
S100a13	0.402889	0.402	0.465	1
Capsl	0.253806	0.512	0.626	1
Xpo1	0.263454	0.34	0.354	1
Morc3	0.293197	0.321	0.333	1
Rock2	0.256492	0.431	0.505	1
Dnajc8	0.267902	0.512	0.667	1
Tpm1	0.275818	0.55	0.677	1
Tmbim1	0.299851	0.378	0.414	1
Naa15	0.257513	0.455	0.545	1
Lima1	0.2645	0.545	0.677	1
Eif3j1	0.284635	0.33	0.364	1
Vps50	0.274432	0.287	0.293	1
Pin4	0.251327	0.455	0.545	1
Ssbp3	0.304696	0.55	0.747	1
Orc4	0.276124	0.292	0.303	1
Tnfrsf12a	0.331593	0.459	0.535	1
Csnk2a2	0.279498	0.33	0.354	1
Dopey1	0.258146	0.392	0.434	1
Yipf5	0.262305	0.445	0.545	1
H2afz	0.37796	0.842	0.99	1
Osbp	0.305251	0.368	0.414	1
Ddit3	0.34332	0.349	0.374	1
Fam49b	0.251264	0.435	0.525	1
Mt1	0.494466	0.746	0.879	1
Gcnt2	0.264269	0.321	0.354	1
Sgms2	0.286186	0.378	0.444	1
Trmt6	0.277917	0.416	0.495	1
Myef2	0.275825	0.455	0.576	1
Serpinb1a	0.332828	0.167	0.141	1
Actr2	0.264943	0.478	0.606	1
Pip5k1b	0.265053	0.335	0.374	1
Parp9	0.266532	0.215	0.202	1
Cdkn1a	0.301029	0.23	0.222	1
Nop58	0.348449	0.459	0.606	1
Ggps1	0.253934	0.335	0.374	1
Atp13a3	0.275407	0.33	0.364	1
Nipa2	0.253823	0.325	0.364	1
Olfm1	0.280613	0.498	0.596	1
March7	0.257189	0.531	0.717	1
Lrrc42	0.254287	0.364	0.414	1
Sept11	0.316065	0.325	0.354	1
Frmd4a	0.287135	0.354	0.394	1
Slc4a7	0.275556	0.512	0.657	1
Amn1	0.270343	0.373	0.434	1
Eif4ebp1	0.266245	0.292	0.313	1
Ncam2	0.266209	0.368	0.434	1
Adgrf5	0.280145	0.354	0.414	1
Cldn4	0.479548	0.34	0.384	1
Gphn	0.25738	0.316	0.364	1
Mgat2	0.269635	0.416	0.545	1
Psmg4	0.279772	0.407	0.515	1
Zcchc7	0.266609	0.445	0.596	1
Atp6v1h	0.257297	0.411	0.495	1
Rgs4	0.290402	0.364	0.384	1
Taf1d	0.259377	0.335	0.404	1
Rad23b	0.251679	0.502	0.677	1
Snrnp48	0.274055	0.431	0.545	1
Utp11	0.292889	0.287	0.323	1
Lamtor3	0.27177	0.469	0.636	1
Clk4	0.280379	0.373	0.475	1
Klf7	0.352279	0.411	0.545	1
Ffar4	0.272183	0.44	0.566	1
Rtp4	0.295431	0.278	0.323	1
Ctdnep1	0.301546	0.383	0.515	1
Pnrc2	0.285375	0.354	0.455	1
Tm4sf4	0.276174	0.694	0.899	1
Lpl	0.275876	0.211	0.263	1
Ctsz	0.289038	0.469	0.677	1
Ptpn1	0.25759	0.478	0.717	1

## Sheet: Delta_markers_S3_vs_Control
Gene	Avg ln(Fold change)	Fraction cells in sample expressing gene	Fraction cells in control expressing gene	Adjusted p-value
Irgm1	1.75353	0.952	0.283	1.83378e-34
Stat1	1.72849	0.931	0.212	3.70886e-34
Igtp	1.72804	0.91	0.081	7.4352e-34
Gbp7	1.8738	0.915	0.182	6.02178e-33
Gbp2	2.23053	0.883	0.02	1.00762e-32
Psmb8	1.53281	0.963	0.667	6.15412e-32
Ins2	-2.5919	0.995	1	6.52822e-31
Psmb9	1.24346	0.904	0.354	3.3491e-28
Psmb10	1.23799	0.941	0.717	1.25027e-27
Gbp3	1.62124	0.814	0.051	1.9868e-27
Serping1	1.24645	0.963	0.677	1.0871e-26
Gbp4	1.6363	0.766	0.01	1.39753e-25
Ins1	-2.59084	0.984	1	1.45174e-25
Iigp1	2.18551	0.75	0	6.33069e-25
Tap1	1.20961	0.771	0.081	3.65422e-24
Rtp4	1.18247	0.846	0.323	1.06768e-23
Cd274	1.23095	0.75	0.051	1.32038e-23
Ftl1	-0.72758	0.995	1	2.44325e-23
Psme1	0.935448	0.941	0.899	7.13461e-23
Il18bp	1.07113	0.872	0.465	2.63608e-22
Psme2	0.859179	0.931	0.859	3.79236e-20
Irgm2	1.05376	0.67	0.04	2.67632e-19
Zbp1	1.23091	0.665	0.03	4.83754e-19
Bst2	1.05287	0.793	0.273	5.99585e-19
Ifi47	0.950186	0.601	0.01	8.68709e-17
Chgb	0.657518	0.995	1	1.23513e-16
H2-T23	0.86014	0.936	0.788	2.0332e-16
B2m	0.745462	0.957	0.828	8.9093e-16
Parp9	0.937455	0.697	0.202	3.24344e-15
Parp14	0.869353	0.702	0.212	3.39759e-15
Irf1	1.03174	0.771	0.404	4.15734e-15
Tnfsf10	0.875367	0.681	0.152	5.29895e-15
Snx10	0.802523	0.851	0.606	1.56494e-14
Gbp9	0.796744	0.532	0.01	1.28155e-13
Gstp1	-0.441683	0.112	0.616	2.14732e-13
Gbp6	0.836035	0.516	0.01	6.33702e-13
Ube2l6	0.760712	0.681	0.263	6.91433e-13
Tap2	0.803766	0.697	0.313	8.41891e-13
Gbp8	0.900232	0.612	0.131	1.59271e-12
Fam159b	0.598517	0.984	0.99	2.4668e-11
Oasl2	0.735329	0.516	0.061	5.48022e-11
Gm12216	0.706287	0.665	0.253	9.3889e-11
Pla2g16	0.711126	0.824	0.646	1.16047e-10
Ifit1	0.823782	0.574	0.152	1.58463e-10
Erh	-0.278376	0.154	0.657	6.86585e-10
Idnk	0.685561	0.718	0.434	6.91057e-10
Mafa	-0.734925	0.053	0.414	7.30978e-10
Ifit3	0.839101	0.495	0.061	1.05995e-09
Shisa5	0.636375	0.766	0.566	1.21231e-09
Lrrc10b	-0.521345	0.298	0.788	3.30344e-09
Herc6	0.739308	0.612	0.222	3.80642e-09
Ppa1	0.759184	0.787	0.747	4.46031e-09
Irf7	0.65433	0.516	0.111	7.03716e-09
Nampt	0.668092	0.638	0.343	1.15803e-08
G6pc2	-0.401232	0.048	0.374	1.66129e-08
Xaf1	0.603634	0.484	0.081	1.71729e-08
Ppp1r1a	-0.559243	0.309	0.727	1.98423e-08
Laptm4a	0.494899	0.957	0.96	2.29364e-08
Stat2	0.639419	0.569	0.242	5.62983e-08
Prss53	-0.429816	0.048	0.364	5.81062e-08
Serpina10	0.692867	0.814	0.758	6.54286e-08
Rpl39	0.405304	0.995	0.99	6.7314e-08
Ddc	-0.35371	0.08	0.434	9.3207e-08
Gbp10	0.522199	0.372	0	9.95324e-08
Samhd1	0.648687	0.511	0.141	1.34511e-07
Kif12	-0.419223	0.41	0.859	4.11759e-07
Ucn3	-0.320738	0.027	0.293	4.84214e-07
Pomp	0.466714	0.936	0.929	5.39665e-07
Rps10	-0.288879	0.995	1	7.06555e-07
Ly6e	0.52364	0.899	0.879	9.96708e-07
Psma3	0.377261	0.936	0.97	1.02139e-06
Ociad2	-0.366594	0.09	0.424	1.02722e-06
Fam151a	-0.27541	0.059	0.364	1.02895e-06
Isg15	0.589601	0.388	0.03	1.19991e-06
Hist2h4	-0.295011	0.032	0.303	1.75881e-06
Wnt4	-0.613484	0.223	0.596	2.06007e-06
Rps20	0.268683	1	1	2.44999e-06
Socs1	0.625181	0.42	0.071	3.9357e-06
Nkx6-1	-0.381307	0.112	0.455	4.70487e-06
Rtn4	0.447704	0.867	0.889	1.04546e-05
Dtx3l	0.581928	0.468	0.152	1.13697e-05
Slc30a8	-0.505407	0.117	0.424	1.27433e-05
Psma7	0.402441	0.926	0.98	1.34584e-05
Ckb	-0.295079	0.085	0.394	1.46746e-05
Tapbp	0.522037	0.904	0.909	1.72076e-05
Serf2	-0.349621	0.894	1	2.21435e-05
Ifit2	0.685579	0.335	0.02	2.38814e-05
AC078895.1	-0.540272	0.271	0.616	2.48413e-05
Gstm1	-0.442008	0.34	0.737	2.96944e-05
Khdrbs3	0.504855	0.75	0.616	3.06762e-05
Clu	0.58731	0.957	1	3.24134e-05
Sdf2l1	-0.520307	0.378	0.747	3.95542e-05
Tceal9	0.355501	0.995	1	5.0113e-05
Ero1lb	-0.530913	0.117	0.414	6.29085e-05
Pdia3	0.316249	0.984	0.99	6.66999e-05
Abcc8	-0.357122	0.91	0.99	6.94827e-05
9930111J21Rik2	0.435238	0.287	0	7.46848e-05
Gm4951	0.417656	0.287	0	7.46848e-05
Dbp	-0.392146	0.234	0.626	8.03212e-05
Hexa	-0.338461	0.564	0.929	8.73165e-05
Stard10	-0.375734	0.628	0.939	9.57825e-05
Tmsb4x	-0.45114	0.75	0.929	0.000122881
Ang	-0.348511	0.309	0.768	0.000132331
Fth1	-0.261917	1	1	0.000137779
G3bp2	0.379999	0.851	0.828	0.000179801
Parp12	0.523047	0.511	0.232	0.00018476
Papss2	-0.324273	0.074	0.343	0.00019789
Mbd2	0.492286	0.739	0.717	0.000234091
Tgtp1	0.358329	0.271	0	0.000239911
Pam	0.414219	0.973	0.99	0.000251587
Tapbpl	0.62892	0.638	0.566	0.000280122
Itm2b	0.300494	0.995	1	0.000307315
Cd47	0.36065	0.931	0.96	0.000367258
Malat1	0.317056	1	1	0.000368494
Glo1	0.472161	0.782	0.737	0.000429319
Gm42418	-0.261496	1	1	0.000489196
Eif2ak2	0.563307	0.521	0.273	0.000524052
Gsn	-0.263204	0.165	0.495	0.000542002
Selenop	0.484813	0.91	0.929	0.000725899
Bace2	-0.30935	0.138	0.444	0.000835725
Trim12c	0.42521	0.388	0.111	0.00104384
Med28	0.447839	0.798	0.828	0.00135893
AW112010	0.437801	0.309	0.04	0.00188312
Rbm39	0.331716	0.947	0.97	0.00200887
Nlrc5	0.330477	0.239	0	0.00231949
Syndig1l	-0.259279	0.266	0.657	0.00238223
Ssb	0.398874	0.846	0.859	0.00261299
Psmd3	-0.25157	0.271	0.667	0.00266262
Gmpr	-0.288061	0.335	0.737	0.00277048
Bbx	0.432923	0.814	0.879	0.0027815
Morf4l1	0.27658	0.968	1	0.00290027
Cd63	-0.299112	0.984	1	0.00304465
Gpx4	-0.342785	0.798	0.98	0.00315181
Rnf213	0.477619	0.441	0.172	0.00337893
Vwa5a	0.435286	0.58	0.394	0.00355301
Erap1	0.470493	0.617	0.485	0.00383384
Enho	-0.314406	0.489	0.869	0.00389193
Gaa	-0.297662	0.463	0.889	0.00401352
Sst	0.403927	1	1	0.0044388
Fdps	-0.264682	0.234	0.556	0.00460819
H2-K1	0.342686	0.979	0.99	0.00853651
Spcs1	0.302679	0.915	0.889	0.00864448
Frzb	-0.317393	0.394	0.788	0.00982331
Isg20	0.460388	0.734	0.687	0.00999548
Eno1	-0.345102	0.351	0.697	0.0119677
Cnot6l	0.365599	0.846	0.879	0.0134872
Samd9l	0.473408	0.537	0.333	0.0151315
Tmem147	-0.254614	0.351	0.717	0.0188112
Arf4	0.355595	0.83	0.828	0.0191004
Pfkl	-0.301381	0.314	0.687	0.0193574
Erp29	-0.315081	0.622	0.929	0.0195146
Ctso	0.423765	0.702	0.677	0.0210851
Tmbim6	0.349902	0.926	0.96	0.0230081
Usp18	0.47931	0.367	0.141	0.0253829
Reep5	-0.301969	0.628	0.899	0.0291434
Matr3	0.328839	0.851	0.899	0.029376
Rab27b	0.331342	0.234	0.02	0.0314554
Rps21	0.268635	1	0.99	0.0377014
Iapp	-0.261371	1	1	0.0446364
Gm10076	-0.322681	0.543	0.869	0.0451266
Tmem140	0.400185	0.324	0.101	0.0499581
Mlkl	0.342709	0.298	0.071	0.0504548
Naa20	0.395879	0.787	0.788	0.0555606
H1f0	-0.341368	0.426	0.768	0.0568694
Apol9a	0.26028	0.191	0	0.0598698
Tgtp2	0.259146	0.191	0	0.0598698
H2-D1	0.28542	0.984	0.99	0.0607962
Creg1	-0.326519	0.574	0.889	0.0611526
Cyb5r3	-0.287094	0.66	0.909	0.063025
Psma5	0.396967	0.777	0.798	0.0660196
Ifi27	0.773132	0.569	0.475	0.0673729
Lamp1	-0.267733	0.846	0.98	0.0934854
1110038F14Rik	0.427077	0.622	0.535	0.0954564
Gatsl2	-0.265487	0.644	0.909	0.10014
Aldoa	-0.362579	0.878	0.99	0.110019
Chchd10	-0.284287	0.58	0.899	0.145845
Irf9	0.343532	0.431	0.232	0.166249
Ctsd	-0.25091	0.585	0.919	0.18826
Sppl2a	0.391192	0.628	0.566	0.197555
Dio1	-0.28021	0.543	0.818	0.237426
Fus	0.335704	0.851	0.889	0.273254
Zfp945	0.376878	0.468	0.303	0.320041
Mt1	-0.481451	0.644	0.879	0.369416
Dap	-0.256093	0.681	0.949	0.395522
Rnf115	0.368449	0.612	0.576	0.469621
Tmtc1	0.363745	0.532	0.354	0.680007
Ogfrl1	0.414606	0.468	0.313	0.749615
Morf4l2	0.254468	0.91	0.919	0.768085
Luc7l3	0.319363	0.771	0.788	1
Trafd1	0.413405	0.457	0.313	1
Nmi	0.378872	0.447	0.293	1
Ube2d3	0.270003	0.91	0.949	1
Gapdh	-0.316842	0.899	0.98	1
Abhd16a	0.424569	0.622	0.636	1
Ifih1	0.332118	0.356	0.182	1
Tbrg1	0.285318	0.856	0.899	1
Fkbp2	-0.263123	0.846	0.96	1
Apobec3	0.375403	0.42	0.273	1
Ddx60	0.312402	0.314	0.141	1
Lamp2	0.335453	0.819	0.869	1
Scfd1	0.281418	0.814	0.848	1
Hmgn1	0.274412	0.824	0.929	1
Lgals3bp	0.268934	0.941	0.949	1
Rbm3	0.25259	0.957	0.949	1
M6pr	0.293109	0.681	0.717	1
Fbxl3	0.329361	0.617	0.525	1
Ssbp2	0.391488	0.537	0.485	1
F830016B08Rik	0.315643	0.122	0	1
Trim12a	0.304834	0.277	0.111	1
Sgsm2	0.332369	0.436	0.333	1
Uba7	0.303826	0.319	0.162	1
Sh3glb1	0.316887	0.787	0.798	1
Irf8	0.254761	0.117	0	1
Mettl9	0.250621	0.691	0.758	1
Cul3	0.253744	0.633	0.616	1
Rgs17	0.343442	0.734	0.747	1
Asb4	0.337464	0.245	0.091	1
Psmg4	0.34891	0.543	0.515	1
Crem	0.415959	0.633	0.636	1
Smim10l1	0.2509	0.84	0.889	1
Ncoa7	0.261717	0.644	0.586	1
Cenpj	0.260561	0.298	0.152	1
Tra2b	0.312276	0.649	0.707	1
Rsad2	0.32265	0.213	0.071	1
Cmpk2	0.328856	0.303	0.152	1
Herc1	0.310148	0.654	0.697	1
Vmp1	0.409382	0.543	0.505	1
Meis2	0.250762	0.936	0.99	1
Mitd1	0.329561	0.324	0.182	1
Ocrl	0.286438	0.809	0.859	1
Purb	0.3454	0.633	0.667	1
Ghitm	0.285044	0.622	0.636	1
Rock2	0.316811	0.553	0.505	1
N4bp1	0.304273	0.532	0.465	1
Tpi1	-0.301322	0.665	0.869	1
Egr1	0.273063	0.894	0.97	1
Tra2a	0.26062	0.67	0.687	1
Trim26	0.28378	0.463	0.374	1
Alcam	0.264106	0.851	0.929	1
H2-M3	0.365825	0.372	0.263	1
Arfgef1	0.259386	0.745	0.808	1
Fgl2	0.418918	0.585	0.576	1
Gpx1	0.342384	0.723	0.788	1
H2-T22	0.333843	0.489	0.455	1
Slc50a1	0.26668	0.66	0.727	1
Zfp612	0.281454	0.622	0.687	1
Rcn1	0.289021	0.356	0.242	1
Enpp4	0.382453	0.431	0.374	1
Tspan3	0.286382	0.803	0.919	1
Hnrnpa1	0.34258	0.681	0.778	1
Rmdn3	0.316139	0.388	0.313	1
Akap11	0.283543	0.681	0.737	1
Zcchc11	0.260372	0.771	0.848	1
Efcab1	0.311612	0.585	0.667	1
Tle1	0.317312	0.463	0.434	1
Gna13	0.272492	0.495	0.434	1
Phip	0.271819	0.798	0.828	1
Tsc22d1	0.277317	0.713	0.727	1
Ascc3	0.290246	0.516	0.556	1
Hspd1	0.32262	0.739	0.859	1
Gcc2	0.327453	0.665	0.727	1
Irf2	0.284331	0.543	0.515	1
Enpp2	0.343237	0.585	0.636	1
Dbnl	0.25622	0.415	0.343	1
Abca5	0.255481	0.574	0.566	1
Ube2q1	0.260546	0.617	0.677	1
Bhlhb9	0.257118	0.489	0.434	1
Ifi35	0.29993	0.399	0.343	1
Yme1l1	0.293058	0.548	0.556	1
March5	0.264774	0.633	0.758	1
Jun	0.313879	0.91	0.949	1
Pak3	0.28388	0.707	0.818	1
Ttc9c	0.27009	0.314	0.242	1
Eif1a	0.335392	0.457	0.455	1
Entpd3	0.269263	0.5	0.515	1
H2-Q2	0.251751	0.5	0.455	1
Gprasp2	0.291191	0.644	0.758	1
Fosb	0.377606	0.255	0.182	1
Zcchc6	0.261546	0.537	0.586	1
Dnaja1	0.283202	0.824	0.899	1
Sat1	0.254442	0.495	0.515	1
Nfkbiz	0.250082	0.298	0.273	1
Znfx1	0.276949	0.383	0.424	1
Mif	-0.276981	0.75	0.899	1
Cebpd	0.29351	0.356	0.343	1
Nptx2	0.322073	0.314	0.303	1
Zc3hav1	0.254575	0.388	0.434	1
Hsp90aa1	0.344702	0.984	1	1
Wars	0.306803	0.351	0.424	1
Gcg	0.930815	0.697	0.848	1
Hspb1	0.916623	0.176	0.192	1

## Sheet: Delta_markers_S4_vs_Control
Gene	Avg ln(Fold change)	Fraction cells in sample expressing gene	Fraction cells in control expressing gene	Adjusted p-value
Gbp2	3.34685	0.974	0.02	2.33302e-37
Gbp4	2.62497	0.948	0.01	1.05185e-35
Gbp3	2.47303	0.948	0.051	3.40927e-35
Icam1	2.87839	0.916	0.01	1.72026e-33
Cxcl10	4.1569	0.91	0	2.78637e-33
Nfkbia	2.32924	0.955	0.485	5.17091e-31
Irgm1	1.68875	0.942	0.283	8.39223e-31
Parp14	1.81168	0.923	0.212	1.00074e-30
Tap1	1.67987	0.89	0.081	1.30768e-30
B2m	1.52263	0.981	0.828	1.80562e-30
Cebpd	2.0886	0.942	0.343	2.88745e-30
Clic4	1.82148	0.923	0.343	6.67891e-30
Igtp	1.70204	0.877	0.081	9.47905e-30
Stat1	1.6498	0.903	0.212	1.56309e-29
Actg1	1.18946	1	0.99	3.42398e-29
Gbp7	1.68186	0.89	0.182	7.20191e-29
Psme2	1.34475	0.974	0.859	7.542e-29
Gbp8	1.7547	0.884	0.131	9.75698e-29
Arg1	-1.53426	0.297	0.99	1.50881e-28
Psmb8	1.50693	0.955	0.667	2.83499e-28
Irf1	1.92147	0.923	0.404	3.17336e-28
Cd274	1.58792	0.845	0.051	3.23663e-28
Pnmal2	-1.00115	0.181	0.919	5.53598e-27
Pnrc1	1.56218	0.955	0.808	5.67484e-27
Psmb9	1.35471	0.91	0.354	1.39273e-26
Neurl3	2.1497	0.8	0.01	2.17221e-26
Gbp6	1.52712	0.794	0.01	5.08983e-26
Gbp5	1.61868	0.787	0	6.52446e-26
Iigp1	1.9189	0.774	0	3.39734e-25
Isg20	1.2949	0.942	0.687	3.76976e-25
Isg15	1.86278	0.794	0.03	4.36298e-25
Snx10	1.23571	0.929	0.606	5.84155e-25
Gbp9	1.48257	0.774	0.01	6.3026e-25
Slc2a5	-0.878205	0.174	0.879	9.27385e-25
Hadh	-0.913477	0.258	0.919	1.90407e-24
Serpina10	1.30058	0.942	0.758	2.18531e-24
Herc6	1.32176	0.858	0.222	3.11129e-24
Kcnk16	-0.960178	0.187	0.869	3.93656e-23
Birc3	1.31109	0.781	0.101	4.89856e-23
Tap2	1.26417	0.839	0.313	1.9038e-22
Psmb10	1.2369	0.916	0.717	2.0467e-22
Sod2	1.32018	0.948	0.818	2.31664e-22
Dbpht2	-0.812144	0.123	0.768	1.22887e-21
Ndufa4	-0.876979	0.542	0.99	1.24831e-21
Hsp90aa1	1.07459	0.994	1	1.25409e-21
Gpx1	1.10217	0.948	0.788	1.70461e-21
Gmpr	-0.645102	0.09	0.737	2.11217e-21
Lrrc10b	-0.794131	0.129	0.788	3.13463e-21
Isl1	-0.96536	0.568	1	4.68055e-21
Psme1	0.994821	0.955	0.899	5.8103e-21
Pla2g16	1.04774	0.916	0.646	7.56653e-21
Nos2	2.0295	0.69	0	8.60167e-21
Rimbp2	-0.528773	0.09	0.768	8.78699e-21
Ifit2	1.55131	0.703	0.02	1.34758e-20
Pnp	1.25191	0.865	0.455	3.88031e-20
Enho	-0.754835	0.219	0.869	5.19383e-20
Rcan3	-0.64745	0.194	0.838	5.38989e-20
Sorbs2	-0.664939	0.142	0.788	6.59112e-20
Serping1	1.101	0.923	0.677	9.73908e-20
Mrln	-0.648421	0.181	0.838	1.04296e-19
Gatsl2	-0.819631	0.31	0.909	1.24554e-19
Arrdc4	1.19687	0.735	0.111	1.40633e-19
H2-D1	0.887505	0.981	0.99	1.64611e-19
Stard10	-0.75557	0.458	0.939	1.7232e-19
Xaf1	0.997321	0.723	0.081	2.12613e-19
Ppp1r1a	-0.818115	0.129	0.727	2.26003e-19
Atp1a1	-0.874615	0.497	0.96	2.41357e-19
Tmem14c	-0.595752	0.181	0.859	3.01132e-19
Nfkb1	1.32178	0.845	0.434	3.45404e-19
Vwa5b2	-0.524304	0.071	0.687	3.91921e-19
Ppa1	1.03539	0.903	0.747	8.92646e-19
Rtp4	1.10961	0.813	0.323	1.78442e-18
Cldn7	1.34247	0.916	0.818	2.26029e-18
Gadd45b	1.52641	0.716	0.131	4.10822e-18
Ifi47	1.03986	0.639	0.01	6.55287e-18
Kcnmb2	-0.655475	0.213	0.848	7.11634e-18
Bmp3	-0.515459	0.058	0.636	8.53472e-18
H2-K1	0.717822	0.994	0.99	1.10705e-17
Hspa1a	1.73009	0.723	0.081	1.20916e-17
Syt13	-0.739074	0.49	0.97	1.55944e-17
Uqcc2	-0.650309	0.684	1	1.71726e-17
Neat1	1.16615	0.994	0.949	2.49608e-17
Cplx2	-0.727817	0.258	0.889	3.32416e-17
Gm42418	-0.574165	0.994	1	3.58744e-17
Cabp7	-0.49144	0.058	0.616	6.05507e-17
Apobec3	1.02578	0.768	0.273	7.5122e-17
Ifit1	1.22555	0.71	0.152	7.67567e-17
Sdc4	0.965339	0.897	0.677	7.72714e-17
Rab3a	-0.513998	0.084	0.636	7.99663e-17
Oasl2	0.963167	0.652	0.061	8.47469e-17
Ifit3	1.55781	0.658	0.061	8.67122e-17
Neurog3	-0.617159	0.013	0.505	1.11121e-16
Eif6	0.940651	0.884	0.697	1.33985e-16
Dio1	-0.695611	0.226	0.818	1.75142e-16
Pabpc1	0.904027	0.929	0.869	1.93791e-16
Ehd1	1.23728	0.723	0.202	2.1808e-16
Zbp1	1.14477	0.626	0.03	2.35323e-16
Dtx3l	0.855927	0.697	0.152	2.54051e-16
Nfkbiz	1.07638	0.755	0.273	2.83084e-16
Frzb	-0.582432	0.161	0.788	2.95541e-16
Hsp90ab1	0.577587	1	1	3.32128e-16
Peg3	-0.798809	0.871	1	4.15811e-16
Pnmal1	-0.500856	0.135	0.737	4.80785e-16
Hist3h2ba	-0.543629	0.045	0.566	5.21255e-16
Rtn4	0.822939	0.942	0.889	5.62564e-16
Sv2a	-0.424852	0.071	0.626	6.14688e-16
Hmgn3	-0.716799	0.613	0.98	6.25116e-16
Wdr6	-0.565781	0.181	0.818	6.34644e-16
Ins2	-0.94983	1	1	7.76232e-16
Ccrl2	1.12236	0.626	0.051	1.44619e-15
Cd82	0.911482	0.794	0.364	1.51375e-15
Rflnb	-0.403346	0.013	0.485	1.52972e-15
H3f3a	-0.634183	0.884	1	1.53367e-15
Tnfsf10	0.94204	0.703	0.152	2.28903e-15
Irgm2	0.797299	0.606	0.04	3.31431e-15
Smarca2	-0.650981	0.297	0.859	3.36413e-15
Rps20	0.434751	1	1	4.00739e-15
Scd2	-0.550466	0.155	0.737	4.54556e-15
Ins1	-1.12498	0.884	1	4.63151e-15
Slitrk6	-0.452241	0.052	0.566	6.21652e-15
Mettl26	-0.550771	0.355	0.929	6.72557e-15
C1qtnf4	-0.577274	0.245	0.848	8.02178e-15
Sat1	1.24798	0.826	0.515	9.16399e-15
Etv1	-0.6966	0.277	0.879	9.80431e-15
Samd9l	0.986997	0.768	0.333	1.01923e-14
Hhex	-0.665886	0.239	0.859	1.13688e-14
Enpp4	0.980562	0.768	0.374	1.16391e-14
Tubb5	0.896239	0.877	0.758	1.17065e-14
Stat2	0.851818	0.703	0.242	1.32805e-14
Vmp1	1.07288	0.813	0.505	1.50841e-14
Nedd4	-0.600328	0.626	1	2.78502e-14
Camk2b	-0.577576	0.323	0.879	3.54304e-14
Cyb5r3	-0.605472	0.4	0.909	3.80532e-14
Fam183b	-0.708339	0.342	0.848	3.84443e-14
Clic1	0.758106	0.955	0.859	4.98305e-14
Tra2a	0.878181	0.865	0.687	5.26288e-14
Sbno2	0.851818	0.735	0.293	5.88485e-14
Klf5	0.900332	0.684	0.182	6.02669e-14
Tlr2	1.02215	0.703	0.253	6.45187e-14
Ube2d3	0.623629	0.942	0.949	8.54033e-14
Ptp4a1	0.923507	0.839	0.697	8.71108e-14
Trafd1	0.866066	0.742	0.313	8.78655e-14
Mvp	0.903255	0.794	0.485	9.30386e-14
Tapbp	0.769512	0.923	0.909	1.04272e-13
Sqstm1	1.01254	0.877	0.818	1.38968e-13
Dbp	-0.558408	0.097	0.626	2.169e-13
Cebpb	1.03792	0.819	0.586	2.53419e-13
Hspa8	0.685705	0.981	1	2.86115e-13
Lgals3bp	0.675977	0.961	0.949	3.12337e-13
Sphkap	-0.435423	0.135	0.677	3.20171e-13
Bst2	0.944981	0.729	0.273	3.69172e-13
Spint1	0.908859	0.89	0.768	4.04979e-13
Scgn	-0.528384	0.219	0.778	4.2008e-13
Cd47	0.679304	0.955	0.96	4.22096e-13
Parp9	0.915874	0.677	0.202	4.60915e-13
A230057D06Rik	-0.392371	0.09	0.596	4.61639e-13
Ripk2	0.861916	0.581	0.061	4.67572e-13
Unc80	-0.509591	0.29	0.889	4.90365e-13
Gstp1	-0.466595	0.11	0.616	6.20845e-13
Zmynd8	-0.600525	0.323	0.848	6.34539e-13
Gria2	-0.523159	0.116	0.646	6.57895e-13
Rab27a	-0.449891	0.174	0.737	7.21764e-13
Per3	-0.445697	0.103	0.616	7.62226e-13
Runx1t1	-0.537501	0.232	0.808	8.26182e-13
Zc3h12a	0.766673	0.523	0.01	9.00701e-13
Irf7	0.837444	0.613	0.111	9.67549e-13
Basp1	1.27172	0.819	0.586	1.03587e-12
9930111J21Rik2	0.845553	0.51	0	1.16232e-12
Defb1	1.17329	0.677	0.212	1.19809e-12
Mdm1	-0.367551	0.039	0.485	1.22115e-12
Dut	-0.478146	0.206	0.788	1.50436e-12
Hspa1b	0.916724	0.6	0.061	1.57137e-12
1110065P20Rik	-0.469579	0.161	0.707	1.62525e-12
Creg1	-0.590229	0.361	0.889	1.71352e-12
Efcab1	-0.339456	0.116	0.667	1.74018e-12
Znrf1	0.843786	0.69	0.273	1.88719e-12
Mapk15	-0.368003	0.032	0.465	1.91986e-12
Tnfrsf1a	0.892781	0.781	0.485	2.43363e-12
Bambi	-0.580987	0.232	0.798	2.53229e-12
Rbm39	0.624301	0.961	0.97	2.5845e-12
Fez1	-0.285388	0.039	0.485	2.83954e-12
4930539E08Rik	1.39675	0.587	0.081	3.06612e-12
Atf3	1.12079	0.542	0.03	3.21642e-12
Abhd14b	-0.346601	0.058	0.525	3.28703e-12
Sppl2a	0.994632	0.787	0.566	3.53207e-12
Gm16685	0.808207	0.497	0	3.82466e-12
Hexa	-0.546136	0.439	0.929	3.85443e-12
Slc35g1	-0.413135	0.071	0.535	3.87221e-12
Ptp4a2	0.839107	0.865	0.798	3.96291e-12
Rps29	0.453904	0.981	0.99	4.5402e-12
Ypel3	-0.473119	0.219	0.798	4.6917e-12
Litaf	0.908742	0.645	0.192	4.86775e-12
Hes6	-0.33832	0.045	0.485	8.16448e-12
Lingo1	-0.376013	0.058	0.515	8.61458e-12
H2-T23	0.884597	0.89	0.788	9.12682e-12
Ube2l6	0.787185	0.677	0.263	1.14283e-11
Jade1	-0.558853	0.258	0.828	1.30135e-11
Nefm	-0.450632	0.071	0.535	1.40332e-11
Atf4	0.718674	0.916	0.838	1.4409e-11
Nampt	0.796319	0.71	0.343	1.56248e-11
Cbfa2t3	-0.391491	0.077	0.545	1.71061e-11
Kif12	-0.490741	0.284	0.859	1.72977e-11
Acot13	-0.431248	0.161	0.667	2.66159e-11
Csf1	0.924841	0.542	0.071	2.84329e-11
Tapbpl	0.856587	0.774	0.566	3.09213e-11
Mtch1	-0.564867	0.523	0.929	3.29844e-11
Mrpl36	-0.506299	0.316	0.838	4.4808e-11
Rhoc	0.927906	0.806	0.535	5.51017e-11
Gna13	0.859919	0.761	0.434	6.82027e-11
Ddit3	0.838045	0.742	0.374	7.00178e-11
Lmna	0.840087	0.819	0.596	7.44233e-11
Gm45159	0.928147	0.626	0.182	8.52174e-11
Mbd2	0.699429	0.839	0.717	9.15104e-11
Hist1h2bc	-0.597605	0.374	0.859	9.29274e-11
Shisa5	0.822035	0.794	0.566	9.61389e-11
Npnt	-0.295393	0.032	0.434	9.91528e-11
Cxxc4	-0.46204	0.155	0.646	1.04591e-10
Fkbp4	-0.4625	0.49	0.98	1.05929e-10
Gbp10	0.679174	0.458	0	1.22524e-10
Tbrg1	0.658345	0.935	0.899	1.47017e-10
Il18bp	0.798594	0.768	0.465	1.50787e-10
Chic1	-0.508688	0.342	0.859	1.66107e-10
Tecr	-0.525875	0.49	0.939	1.82308e-10
Fndc3a	0.609792	0.955	0.929	1.91536e-10
Galnt14	-0.369721	0.084	0.535	2.07408e-10
Cd40	0.765525	0.452	0	2.15076e-10
Golim4	-0.499251	0.432	0.919	3.14357e-10
Cdcp1	0.779501	0.613	0.202	3.72208e-10
Eci2	-0.47491	0.31	0.838	4.0146e-10
Atp8b1	-0.502019	0.342	0.818	4.68073e-10
Pfkp	0.827961	0.716	0.343	4.76231e-10
8430408G22Rik	1.2886	0.6	0.162	4.7939e-10
Abcd3	-0.497012	0.29	0.798	4.87182e-10
Pclo	-0.44623	0.29	0.828	4.87862e-10
Smim1	-0.35534	0.135	0.616	5.37903e-10
Gjd2	-0.288413	0.026	0.394	5.68089e-10
Acly	-0.508753	0.858	1	5.73025e-10
Sptbn4	-0.253131	0.019	0.384	5.91748e-10
Gstm1	-0.543427	0.245	0.737	6.01532e-10
Cxcl1	1.92586	0.452	0.01	6.315e-10
Aes	-0.404026	0.813	1	7.03239e-10
Gstz1	-0.338214	0.135	0.626	7.19886e-10
Jakmip1	-0.339596	0.065	0.485	7.23933e-10
Rps27	0.385861	1	1	7.54217e-10
Ghitm	0.67184	0.813	0.636	8.04426e-10
Tns3	-0.295139	0.071	0.505	8.63568e-10
Tmem27	-0.655444	0.897	1	8.67958e-10
Gtf3a	-0.295237	0.129	0.616	9.46594e-10
Ubc	0.673758	0.981	1	9.53669e-10
mt-Nd4l	-0.526382	0.452	0.879	9.77917e-10
Slc29a1	-0.345494	0.084	0.525	9.88498e-10
Clu	0.877574	0.968	1	9.92558e-10
Bola1	-0.322968	0.155	0.657	1.00672e-09
AI480526	-0.293561	0.039	0.424	1.03325e-09
Mlkl	0.653064	0.516	0.071	1.06445e-09
Zfyve21	-0.256858	0.071	0.505	1.12873e-09
Zfp395	-0.254632	0.045	0.444	1.24258e-09
Igfbp7	-0.640841	0.761	1	1.244e-09
Rab3b	-0.419859	0.194	0.727	1.26197e-09
Mrpl34	-0.319757	0.168	0.667	1.29514e-09
5330434G04Rik	-0.289333	0.052	0.455	1.29626e-09
Pycr2	-0.389616	0.232	0.727	1.30545e-09
Tspyl4	-0.386722	0.148	0.626	1.57588e-09
Atpif1	-0.461753	0.794	0.99	1.60022e-09
Ralgds	0.869363	0.71	0.424	1.84027e-09
Pbxip1	-0.554411	0.452	0.929	1.8814e-09
Socs1	0.872457	0.51	0.071	2.23044e-09
March5	0.73227	0.839	0.758	2.24121e-09
Cbx6	-0.460038	0.297	0.798	2.26286e-09
Ctnnb1	0.592894	0.916	0.929	2.57928e-09
Tnrc6b	-0.47572	0.316	0.818	2.6422e-09
Wnt4	-0.794015	0.168	0.596	2.73231e-09
Il1r1	-0.506922	0.232	0.707	3.12631e-09
Lrp8	-0.299783	0.065	0.475	3.19686e-09
Ift20	-0.472079	0.484	0.929	3.32578e-09
Stx11	0.682435	0.419	0	3.36666e-09
Atp2a2	-0.542266	0.458	0.909	3.74741e-09
Tm2d2	-0.398056	0.252	0.768	4.23781e-09
AW112010	0.99842	0.471	0.04	4.24233e-09
Rogdi	-0.347439	0.116	0.566	4.33011e-09
Sec61b	-0.518155	0.845	0.99	4.50187e-09
Eif4a1	0.50541	0.987	0.939	4.61603e-09
Cisd1	-0.451509	0.452	0.939	4.74335e-09
Chgb	0.550275	0.994	1	4.93054e-09
Cdh2	-0.480387	0.419	0.889	5.05934e-09
Ptov1	-0.494556	0.458	0.889	5.06829e-09
Hagh	-0.384389	0.258	0.808	5.10941e-09
Ghr	-0.48726	0.335	0.838	5.35354e-09
Rfx6	-0.306633	0.129	0.586	5.66088e-09
Fam241b	-0.317892	0.174	0.687	5.74058e-09
Relb	0.644636	0.477	0.061	6.46083e-09
Sfxn2	-0.291658	0.071	0.475	6.8765e-09
Pop5	-0.425519	0.387	0.909	6.99083e-09
Gm1673	-0.356857	0.135	0.606	7.13396e-09
Klhdc8b	-0.336688	0.135	0.606	7.24628e-09
Trappc1	-0.346329	0.161	0.646	7.25348e-09
Eif5	0.574047	0.929	0.97	7.3835e-09
Naxe	-0.37724	0.277	0.778	7.83575e-09
Fam213b	-0.250442	0.058	0.455	8.24477e-09
Tmbim6	0.502875	0.968	0.96	8.37326e-09
Hap1	-0.703648	0.613	0.98	8.8184e-09
1110038F14Rik	0.70831	0.768	0.535	8.83648e-09
Cldn6	-0.39214	0.097	0.515	9.05142e-09
Fam114a1	-0.285749	0.123	0.596	9.46337e-09
Tnfaip2	1.18859	0.406	0	9.83144e-09
Fgd2	-0.306701	0.065	0.455	1.05735e-08
Ramp1	-0.288841	0.045	0.424	1.06452e-08
Tnfaip3	0.656638	0.432	0.02	1.07738e-08
Znfx1	0.847683	0.684	0.424	1.12108e-08
Sptssa	-0.354052	0.213	0.727	1.15402e-08
Mrps33	-0.439298	0.613	0.98	1.1873e-08
Parp12	0.633436	0.619	0.232	1.35974e-08
Sdk2	-0.387115	0.155	0.606	1.39451e-08
Slc16a10	-0.450017	0.245	0.758	1.44484e-08
Nudt4	-0.354202	0.168	0.636	1.7881e-08
Golga1	-0.31677	0.103	0.525	1.78872e-08
Sdhaf4	-0.392945	0.219	0.747	1.81157e-08
Ctnnbip1	-0.380827	0.155	0.606	1.9486e-08
Pomp	0.543586	0.948	0.929	1.96372e-08
Grpel2	0.811492	0.658	0.354	1.96376e-08
1810043G02Rik	-0.274014	0.077	0.485	1.97868e-08
S100a10	0.818489	0.865	0.737	2.18902e-08
Gsn	-0.337023	0.09	0.495	2.47697e-08
Kctd8	-0.301531	0.052	0.424	2.57683e-08
H1f0	-0.523955	0.284	0.768	2.65982e-08
Rabac1	-0.469225	0.781	0.99	2.73296e-08
Junb	0.845684	0.923	0.798	2.7587e-08
Tra2b	0.67681	0.794	0.707	2.77691e-08
Zim1	-0.339919	0.148	0.616	2.95165e-08
Tmem132b	-0.38294	0.168	0.616	2.96527e-08
Ifngr2	0.643677	0.561	0.152	3.02737e-08
Aaed1	-0.281056	0.129	0.586	3.0653e-08
Pfkfb3	0.818043	0.516	0.111	3.10362e-08
Dnase2a	-0.326136	0.103	0.525	3.20663e-08
Tmem160	-0.343597	0.213	0.717	3.33685e-08
H2-Q7	0.86284	0.529	0.131	3.39591e-08
Maff	0.68967	0.587	0.202	3.45285e-08
Smarcc2	-0.368377	0.239	0.737	3.508e-08
Myt1l	-0.347067	0.11	0.535	3.50913e-08
Ly6e	0.731698	0.897	0.879	3.8172e-08
Cbr1	-0.356009	0.142	0.596	3.99285e-08
Cldn4	1.10568	0.677	0.384	4.12319e-08
Sqor	-0.251237	0.065	0.455	4.31352e-08
Arid5a	0.673199	0.477	0.071	4.43847e-08
Tob1	-0.296831	0.161	0.657	4.5768e-08
Tshz1	-0.444066	0.316	0.798	4.67854e-08
Hsd17b4	-0.272047	0.065	0.444	4.97866e-08
Dap	0.507832	0.935	0.949	5.16881e-08
Lamtor4	-0.365161	0.245	0.737	5.22206e-08
Gstt1	-0.396313	0.194	0.657	5.3812e-08
Tmed8	-0.323122	0.135	0.576	5.69736e-08
Pla2g2f	-0.356953	0.181	0.626	6.07941e-08
Glmp	-0.381054	0.284	0.788	6.31659e-08
Mafa	-0.739064	0.058	0.414	6.40153e-08
Usp35	-0.266751	0.052	0.404	6.54368e-08
Bphl	-0.261432	0.103	0.535	6.64111e-08
Spcs3	-0.413329	0.355	0.838	6.80438e-08
Cirbp	-0.489775	0.387	0.869	7.12366e-08
Psma7	0.516961	0.942	0.98	7.43007e-08
Nav1	-0.33054	0.168	0.636	7.66926e-08
2300009A05Rik	-0.400476	0.342	0.848	7.73311e-08
Sdf2l1	-0.603757	0.31	0.747	7.82065e-08
Odc1	0.703508	0.8	0.566	7.95913e-08
Nab1	0.658926	0.71	0.444	8.14277e-08
Tram1	-0.425137	0.619	0.929	8.2958e-08
Pigk	-0.296169	0.174	0.646	8.45157e-08
Lefty1	-0.32554	0.052	0.404	9.06194e-08
Rnf213	0.726899	0.561	0.172	9.11387e-08
Abhd8	-0.32047	0.174	0.667	9.34034e-08
1810008I18Rik	-0.271917	0.058	0.424	1.1768e-07
Emb	-0.482152	0.645	0.96	1.19424e-07
Bmyc	-0.371491	0.194	0.636	1.22374e-07
Dnajb1	0.774214	0.632	0.273	1.24673e-07
Upp2	-0.306001	0.058	0.414	1.32449e-07
Adam22	-0.332118	0.187	0.646	1.3513e-07
Epb41l3	-0.422847	0.265	0.707	1.39057e-07
Pja1	-0.319706	0.219	0.717	1.39516e-07
Tspan5	-0.421667	0.419	0.879	1.42126e-07
Dhx58	0.556289	0.4	0.02	1.4409e-07
Hdac6	-0.264382	0.097	0.505	1.49358e-07
Erlec1	-0.398004	0.355	0.838	1.51568e-07
Tmem147	-0.405047	0.258	0.717	1.5486e-07
Nkx6-1	-0.49206	0.097	0.455	1.58116e-07
Pdx1	-0.458262	0.348	0.828	1.62087e-07
Chchd7	-0.355544	0.29	0.778	1.69467e-07
Tm4sf4	-0.473148	0.49	0.899	1.74698e-07
Mxd4	-0.387815	0.219	0.657	1.76914e-07
Fbxo21	-0.2956	0.142	0.586	1.98199e-07
Sox4	-0.376899	0.155	0.616	2.13528e-07
Rps2	0.357419	0.994	1	2.23766e-07
Stim1	-0.310368	0.168	0.616	2.25116e-07
Eif2s2	0.567571	0.865	0.808	2.2913e-07
Chchd10	-0.509587	0.471	0.899	2.29762e-07
Tnrc6c	-0.361865	0.226	0.687	2.3123e-07
Zcchc18	-0.433035	0.239	0.697	2.3295e-07
Tmem256	-0.345317	0.258	0.768	2.43161e-07
Krt18	0.724227	0.91	0.929	2.53752e-07
Chka	0.685876	0.839	0.747	2.59573e-07
Ccl2	1.90142	0.387	0.01	2.60421e-07
Adcy9	-0.269604	0.135	0.556	2.66065e-07
Zbtb38	-0.298829	0.116	0.535	2.67385e-07
Cdc42se2	0.636107	0.703	0.444	2.68547e-07
1700019D03Rik	-0.260248	0.09	0.485	2.86051e-07
Pex5l	-0.414915	0.303	0.798	2.87608e-07
C1ra	0.513865	0.426	0.04	2.90738e-07
Gsap	0.699538	0.516	0.152	2.91605e-07
Erp29	-0.422983	0.452	0.929	2.99634e-07
Eif1b	-0.44468	0.445	0.899	3.02441e-07
Rrm2b	-0.334256	0.142	0.556	3.02486e-07
Coa3	-0.44458	0.542	0.889	3.27079e-07
Mtfp1	-0.265903	0.045	0.384	3.28324e-07
Mboat2	-0.269212	0.077	0.455	3.36394e-07
Pabpn1	-0.284051	0.174	0.626	3.43682e-07
Cuta	-0.387682	0.374	0.838	3.52541e-07
Fam173a	-0.331037	0.277	0.788	3.52983e-07
Podxl2	-0.279537	0.103	0.505	3.59087e-07
Acod1	1.02365	0.361	0	3.69737e-07
Rpl3	0.320559	0.994	1	3.75325e-07
Tmem218	-0.285298	0.129	0.556	3.80983e-07
Ehf	0.720591	0.826	0.697	3.86153e-07
Mcee	-0.278458	0.129	0.545	3.95451e-07
Upf3b	-0.371278	0.323	0.798	3.95984e-07
Ppat	-0.315455	0.077	0.444	4.01496e-07
Ddx6	-0.392387	0.432	0.899	4.02693e-07
Eef1a1	0.29304	1	1	4.12977e-07
Pgls	-0.426559	0.361	0.828	4.15414e-07
Glrx5	-0.391816	0.335	0.788	4.18016e-07
Arhgap24	-0.320467	0.097	0.485	5.2541e-07
Ckb	-0.338853	0.058	0.394	5.56054e-07
Arl3	-0.391876	0.413	0.909	5.64138e-07
Ebpl	-0.333625	0.142	0.566	5.74687e-07
Ldlr	-0.393113	0.239	0.707	6.04475e-07
Selenom	-0.444912	0.716	0.96	6.20434e-07
Slc7a14	-0.464788	0.523	0.929	6.20611e-07
Cyb5a	-0.362564	0.239	0.707	6.28857e-07
Cnpy2	-0.395876	0.542	0.949	6.30487e-07
Dnajc3	-0.508763	0.69	0.939	6.39743e-07
Hepacam2	-0.32733	0.129	0.525	6.60927e-07
Tspan2	-0.284422	0.084	0.455	6.69035e-07
mt-Co1	0.271529	1	1	6.88146e-07
Upb1	-0.425836	0.29	0.727	7.0407e-07
Mrpl28	-0.283672	0.187	0.636	7.22841e-07
Ikbip	-0.264554	0.123	0.556	7.30647e-07
Irf9	0.603308	0.574	0.232	7.94082e-07
Rab25	-0.278704	0.265	0.758	7.9965e-07
Tnip1	0.679285	0.581	0.263	8.63661e-07
Dpysl2	-0.32393	0.155	0.576	9.46392e-07
Higd2a	-0.391426	0.31	0.747	1.00803e-06
Pax6	-0.451109	0.606	0.96	1.03351e-06
Slc3a2	0.698424	0.794	0.646	1.08345e-06
Marcks	0.753012	0.813	0.879	1.09019e-06
Ndufb8	-0.424704	0.516	0.919	1.09306e-06
Gabrb3	-0.357736	0.245	0.717	1.10683e-06
2610524H06Rik	-0.294455	0.077	0.434	1.11856e-06
Oxct1	-0.258814	0.129	0.535	1.15187e-06
Adgrl1	-0.288591	0.135	0.545	1.16067e-06
Chd4	-0.436136	0.452	0.899	1.17155e-06
Rph3al	-0.394865	0.316	0.798	1.20243e-06
Tmem42	-0.269635	0.097	0.465	1.20934e-06
Susd6	0.633021	0.613	0.293	1.29786e-06
Cda	-0.264124	0.103	0.485	1.36787e-06
Gnao1	-0.407667	0.523	0.939	1.38396e-06
Rhbdl2	0.650106	0.516	0.162	1.40116e-06
Papss1	-0.323891	0.219	0.667	1.51031e-06
Mast4	0.706226	0.826	0.768	1.55005e-06
Klf6	0.930028	0.594	0.273	1.56367e-06
Ociad2	-0.407112	0.09	0.424	1.59437e-06
B230118H07Rik	-0.253385	0.155	0.586	1.60904e-06
Ubb	0.382743	0.994	1	1.73297e-06
H2-Q6	0.558797	0.4	0.04	1.86551e-06
Pde10a	-0.539253	0.452	0.869	1.90628e-06
Chmp4b	0.629285	0.787	0.697	2.01038e-06
Spock2	-0.324898	0.155	0.556	2.08781e-06
Usp48	-0.342456	0.194	0.616	2.12711e-06
Ctsb	0.566238	0.852	0.848	2.16685e-06
Atp2b1	-0.379369	0.548	0.949	2.24681e-06
Ptprf	-0.386674	0.529	0.919	2.3151e-06
Tmtc1	0.732899	0.658	0.354	2.32221e-06
Unc5c	-0.270377	0.123	0.525	2.3809e-06
Anxa7	0.667091	0.787	0.758	2.51404e-06
Abcc8	-0.416692	0.89	0.99	2.55964e-06
Pgp	-0.323044	0.213	0.636	2.73497e-06
Tifa	0.646167	0.348	0.01	3.0721e-06
Slc48a1	-0.250414	0.142	0.556	3.12079e-06
Gaa	-0.380058	0.413	0.889	3.14209e-06
Fas	0.403328	0.348	0.01	3.27308e-06
Skil	0.675572	0.671	0.424	3.34013e-06
Rasgrf1	-0.320534	0.135	0.525	3.35447e-06
Cfap36	-0.384723	0.432	0.879	3.72699e-06
Dync2h1	-0.330153	0.135	0.525	3.92351e-06
Hsp90b1	-0.430733	0.929	1	3.9948e-06
Gatm	-0.293083	0.084	0.434	4.02143e-06
1110008P14Rik	-0.289921	0.239	0.697	4.19088e-06
Atp1b1	-0.427879	0.781	0.98	4.57769e-06
Ddc	-0.392888	0.103	0.434	4.85629e-06
Ifitm3	1.1594	0.342	0.01	5.06797e-06
H2-Q4	0.639524	0.51	0.172	5.11659e-06
Arsb	-0.308889	0.232	0.687	5.20481e-06
Eid1	-0.417746	0.497	0.909	5.2561e-06
Stat3	0.539187	0.865	0.848	5.57939e-06
Sgms2	0.655337	0.677	0.444	5.68541e-06
Dach1	-0.251277	0.11	0.475	5.69368e-06
Itfg2	-0.255036	0.129	0.525	5.90994e-06
Steap4	0.766111	0.342	0.01	5.93265e-06
Hivep3	0.682337	0.632	0.394	6.12239e-06
Zfp608	-0.316116	0.155	0.556	6.24632e-06
Psma3	0.417249	0.942	0.97	6.30851e-06
Cacna2d1	-0.373901	0.329	0.798	6.40368e-06
Rapgef4	-0.273091	0.194	0.636	6.6447e-06
Pdcd4	-0.335776	0.265	0.707	6.71153e-06
Ppp1r10	-0.328453	0.271	0.737	6.92451e-06
Ddx58	0.660247	0.542	0.212	6.92959e-06
3222401L13Rik	-0.259057	0.052	0.364	7.0409e-06
Rhou	0.641446	0.503	0.152	7.18306e-06
Yipf2	-0.302319	0.2	0.616	7.5791e-06
Pdia4	-0.360995	0.368	0.828	7.59105e-06
Tef	-0.279915	0.123	0.495	8.23803e-06
Ddx46	-0.343674	0.29	0.737	8.32894e-06
Ccdc88a	-0.265395	0.323	0.788	8.48928e-06
Atp9a	-0.305286	0.174	0.566	9.6443e-06
Tmem140	0.586616	0.439	0.101	9.70155e-06
Tmem258	-0.412139	0.452	0.889	1.08587e-05
Smim11	-0.303756	0.284	0.737	1.09263e-05
Cd63	-0.366918	0.994	1	1.1608e-05
Slc25a4	-0.344274	0.71	0.98	1.17159e-05
Ankrd10	-0.251769	0.116	0.475	1.1774e-05
Fos	-0.530406	0.232	0.616	1.40839e-05
Rps27a	0.270591	1	1	1.41603e-05
Chd3	-0.354897	0.329	0.778	1.43696e-05
Sfxn1	-0.341454	0.342	0.798	1.47905e-05
Nsd1	-0.333302	0.387	0.869	1.48543e-05
Cd74	0.938118	0.432	0.091	1.51318e-05
Coq7	-0.294122	0.142	0.525	1.57786e-05
Nkx2-2	-0.281546	0.123	0.485	1.69248e-05
Sesn3	-0.351405	0.271	0.677	1.79346e-05
Parp10	0.536262	0.529	0.192	1.80708e-05
Zbtb4	-0.261897	0.213	0.626	1.851e-05
Irf8	0.627966	0.31	0	1.86675e-05
Ppib	-0.393701	0.49	0.909	1.97949e-05
Upp1	0.713949	0.69	0.535	1.99785e-05
Hif1a	0.681058	0.671	0.485	2.03967e-05
Gtf2i	-0.385155	0.303	0.707	2.06155e-05
Zwint	0.494187	0.865	0.869	2.10896e-05
Ptpn2	0.657299	0.594	0.303	2.36335e-05
Elof1	-0.330394	0.4	0.848	2.47855e-05
Gtpbp2	0.669032	0.684	0.515	2.48764e-05
Klhl32	-0.271094	0.161	0.556	2.55711e-05
Ang	-0.388514	0.31	0.768	2.74041e-05
Slc2a2	-0.262946	0.013	0.253	2.77949e-05
Nectin2	0.68326	0.574	0.273	2.82147e-05
Usp29	-0.262459	0.297	0.747	2.88238e-05
Fbxo9	-0.28644	0.174	0.576	2.98678e-05
Mri1	-0.255952	0.097	0.434	2.9927e-05
Lars2	-0.291011	0.155	0.535	3.01462e-05
Smarcc1	-0.270502	0.168	0.566	3.04335e-05
Cpeb4	0.690364	0.697	0.606	3.11445e-05
Ccnd1	-0.359885	0.323	0.768	3.34588e-05
Idh2	-0.312244	0.232	0.646	3.38728e-05
Tmbim4	0.462874	0.884	0.929	3.39881e-05
Rnf115	0.569797	0.716	0.576	3.41972e-05
Atp2a3	-0.255026	0.155	0.525	3.59858e-05
Rwdd1	-0.371996	0.484	0.869	3.6149e-05
Tmed3	-0.446356	0.671	0.919	3.69125e-05
Plscr1	0.763477	0.542	0.263	3.72253e-05
Trim12a	0.634504	0.439	0.111	3.76094e-05
Pcbd1	-0.384832	0.587	0.919	4.15296e-05
Med28	0.485463	0.832	0.828	4.32215e-05
Dnajc19	-0.265055	0.284	0.737	4.32804e-05
Dbi	-0.336878	0.477	0.929	4.38456e-05
Hist1h1c	-0.41124	0.355	0.788	4.43199e-05
Nfkbib	0.511619	0.471	0.152	4.5425e-05
Rnaseh2c	-0.264814	0.206	0.616	4.57219e-05
Avl9	0.654421	0.697	0.535	4.81053e-05
Phldb2	-0.258417	0.135	0.495	4.95434e-05
Cox20	-0.293588	0.258	0.697	4.96558e-05
Tgif1	0.573848	0.413	0.081	5.14049e-05
Rab7	0.492145	0.826	0.869	5.2466e-05
Nit1	-0.268771	0.116	0.465	5.42834e-05
Nap1l1	-0.391385	0.626	0.98	5.57995e-05
Dnaja1	0.745691	0.916	0.899	5.70404e-05
Misp	0.627716	0.439	0.121	5.77601e-05
Glg1	-0.325819	0.361	0.808	5.84219e-05
Mia3	-0.382614	0.465	0.838	5.88421e-05
Etv6	0.47143	0.484	0.152	5.89187e-05
Cbx3	-0.31558	0.265	0.677	6.12233e-05
Sort1	-0.285807	0.148	0.535	6.30285e-05
Taldo1	-0.33886	0.471	0.879	6.40458e-05
Cyhr1	-0.293584	0.284	0.727	6.81471e-05
Nfkb2	0.479741	0.335	0.03	6.81623e-05
0610009B22Rik	-0.287132	0.284	0.737	6.88054e-05
Itpr1	-0.435574	0.458	0.869	7.01378e-05
Zcchc6	0.586911	0.735	0.586	7.3485e-05
Ddt	-0.27004	0.181	0.576	7.44111e-05
Nlrc5	0.405441	0.29	0	7.66631e-05
Sowahc	0.635191	0.768	0.687	7.70558e-05
As3mt	-0.299628	0.245	0.646	7.9144e-05
Bsg	-0.402952	0.948	1	8.10447e-05
Zdhhc2	-0.394019	0.458	0.818	8.11046e-05
Wls	-0.320604	0.213	0.596	8.12144e-05
Ank	-0.276486	0.239	0.646	8.44603e-05
Pcp4	-0.400157	0.194	0.586	8.53527e-05
Jak2	0.574617	0.503	0.192	8.7146e-05
Lif	0.623811	0.303	0.01	9.46355e-05
Gm9856	-0.290755	0.071	0.374	9.60992e-05
Tex261	-0.282745	0.297	0.737	9.62096e-05
Fry	-0.251704	0.09	0.414	9.89315e-05
Atp5e	-0.374619	0.748	0.98	0.000101106
Crybg1	0.569943	0.426	0.111	0.000107081
Hist2h4	-0.316566	0.039	0.303	0.000110036
Crem	0.596732	0.761	0.636	0.000114601
Polr2i	-0.261187	0.219	0.626	0.000114643
Atraid	-0.394309	0.51	0.889	0.000116888
Slc7a2	-0.263406	0.077	0.374	0.000120184
Serpina3f	0.581294	0.284	0	0.000121943
Commd1	-0.311033	0.323	0.737	0.00012639
Bace1	-0.266216	0.09	0.404	0.000127045
Mpc2	-0.387146	0.471	0.869	0.000134252
Tmem219	-0.254995	0.277	0.717	0.000135004
Smim14	-0.316289	0.677	0.96	0.000138428
Gm14964	-0.285047	0.058	0.343	0.000143181
Disp2	-0.312604	0.271	0.667	0.000144162
Slc30a8	-0.537757	0.129	0.424	0.00014646
Plekhb1	-0.292168	0.097	0.414	0.000146982
Lman1	-0.351869	0.619	0.879	0.000152468
Atp1b3	-0.264829	0.271	0.707	0.000162646
Arf4	0.525994	0.819	0.828	0.000164603
Ucn3	-0.303494	0.039	0.293	0.000165323
H2afz	-0.285947	0.755	0.99	0.000168362
Raph1	0.68451	0.503	0.212	0.000169083
Hint2	-0.265929	0.277	0.717	0.000169389
Txndc15	-0.297051	0.277	0.687	0.000169828
Rps18	0.311617	1	1	0.00016997
Timm17b	-0.250681	0.181	0.566	0.000178031
Mrps21	-0.303752	0.316	0.727	0.000188279
N6amt1	-0.285194	0.174	0.566	0.000191953
Fosl2	0.545366	0.406	0.091	0.000200723
Rsad2	0.671159	0.374	0.071	0.000201053
Idnk	0.583813	0.645	0.434	0.000205331
Aktip	-0.268393	0.174	0.545	0.000206156
AC078895.1	-0.511902	0.258	0.616	0.000206343
Cenpv	-0.341083	0.387	0.838	0.000207543
Nckap1	-0.320255	0.458	0.889	0.000217432
Ece1	-0.401715	0.658	0.96	0.000225784
Snhg20	-0.255957	0.161	0.525	0.000232508
Ttc3	-0.359244	0.69	0.98	0.000232808
Ids	-0.369784	0.452	0.828	0.000233394
Ppia	-0.265017	0.961	1	0.000238477
Car8	-0.323695	0.323	0.768	0.000241925
Ndufb11	-0.351327	0.852	0.98	0.000242111
Phyhipl	-0.253535	0.129	0.475	0.000246099
H2afv	-0.339948	0.381	0.808	0.000254753
Fus	0.456464	0.852	0.889	0.000278335
Wbp1	-0.303454	0.129	0.444	0.000279261
Ttc28	-0.311187	0.097	0.394	0.000282159
Cebpzos	-0.258475	0.142	0.485	0.000289729
Ndufc2	-0.370971	0.768	0.98	0.000300319
Agpat3	-0.347307	0.252	0.636	0.000301092
Hectd1	-0.32828	0.419	0.838	0.000301517
Hk2	0.471175	0.271	0	0.000305493
Psme2b	0.453861	0.316	0.03	0.000314169
Ran	0.444325	0.923	0.869	0.000318694
Gprasp1	-0.425571	0.465	0.879	0.000320269
Samhd1	0.490182	0.445	0.141	0.000332945
Dnajb14	-0.263114	0.226	0.636	0.000339305
Rmdn3	0.587762	0.555	0.313	0.000340764
Coq9	-0.260814	0.123	0.444	0.000343267
Ppdpf	-0.306392	0.181	0.525	0.000345029
Eif4g3	-0.289922	0.316	0.768	0.000347638
Sez6l	-0.4123	0.613	0.919	0.000358798
Ilf2	0.54505	0.697	0.556	0.000360476
Smim26	-0.271694	0.271	0.697	0.000361156
Ost4	-0.261883	0.548	0.899	0.00037184
Ifit3b	0.650733	0.329	0.04	0.000375565
Tbcb	-0.293807	0.381	0.818	0.000381858
Msi2	-0.34943	0.542	0.899	0.000403906
Chp1	0.608155	0.684	0.535	0.000419356
Jagn1	-0.320492	0.303	0.707	0.000429116
Drap1	-0.339003	0.51	0.929	0.000429541
Txn1	0.503794	0.877	0.949	0.000434346
Smc3	-0.365458	0.4	0.828	0.000475036
Ampd2	-0.266359	0.174	0.535	0.000476922
Syndig1l	-0.328422	0.258	0.657	0.000491643
Tesc	-0.392345	0.11	0.404	0.000505305
Usp34	-0.290199	0.394	0.859	0.000570899
Clic5	0.540881	0.4	0.101	0.000573336
Cspp1	-0.251211	0.4	0.838	0.000597961
Stom	0.400404	0.284	0.01	0.000612287
Oaz1	-0.30134	0.942	1	0.000623973
Tmem65	-0.336515	0.4	0.808	0.000633059
Fxyd6	-0.354584	0.594	0.929	0.0006432
Asph	-0.307541	0.394	0.818	0.0006497
Pla2g12a	-0.293774	0.271	0.636	0.00067924
Gnptg	-0.361362	0.484	0.879	0.000683947
Dpy30	-0.270027	0.303	0.737	0.000700622
Ndufb3	-0.354235	0.626	0.96	0.000715083
Mlxipl	-0.265966	0.252	0.687	0.00071796
Glul	0.69798	0.697	0.566	0.000736866
Eif1a	0.58374	0.639	0.455	0.000746103
Gadd45a	-0.262603	0.123	0.444	0.000766986
Tsn	-0.266136	0.484	0.899	0.000771146
Ndufs7	-0.324356	0.49	0.879	0.000775884
Rbbp6	-0.33498	0.426	0.859	0.000781993
Kif1b	-0.370238	0.413	0.778	0.000792643
Tvp23b	-0.327766	0.335	0.737	0.000818668
Adh5	-0.258727	0.258	0.667	0.000824507
Atp6v1b2	0.527867	0.813	0.808	0.00082761
Zdbf2	-0.383629	0.335	0.727	0.000866497
Btg1	0.56242	0.806	0.727	0.000872896
Creb3	0.651651	0.626	0.455	0.000894834
Vcp	-0.330373	0.587	0.949	0.000906486
Trappc2l	-0.351035	0.49	0.869	0.000968962
Cdh1	0.459664	0.819	0.889	0.00103136
Bnip3l	-0.320914	0.387	0.808	0.00110902
Ppp1r9a	-0.289535	0.245	0.636	0.00114004
Ndufb7	-0.311956	0.561	0.909	0.00114155
Hs6st1	0.691036	0.606	0.414	0.00114202
Rpl39	0.33212	0.987	0.99	0.00115499
Tmem176b	0.424215	0.916	0.97	0.00117909
0610012G03Rik	-0.265817	0.226	0.636	0.00117951
Camk2d	0.57848	0.639	0.444	0.00118752
F11r	0.576299	0.471	0.192	0.00119035
Nav2	-0.333737	0.419	0.828	0.00119894
Ndufb4	-0.312694	0.497	0.879	0.0012109
Ucp2	-0.332496	0.581	0.919	0.00124044
Cyba	0.686255	0.355	0.071	0.00124307
Chmp3	-0.272692	0.348	0.758	0.00127726
Znrf2	-0.251384	0.219	0.606	0.00127918
Syt5	-0.382439	0.348	0.747	0.00130107
Tjp2	0.520506	0.535	0.273	0.00130564
Tubb2b	0.483614	0.419	0.121	0.00130878
Ftl1	-0.277136	0.994	1	0.00136261
Smarca1	-0.319819	0.206	0.556	0.00137178
Fh1	-0.293736	0.239	0.586	0.0014103
Ier2	-0.560949	0.477	0.848	0.00141382
Atp5h	-0.290793	0.884	0.99	0.00143527
2410015M20Rik	-0.33484	0.594	0.919	0.00143638
Maged1	-0.336139	0.871	1	0.00144775
Slc4a3	-0.250948	0.161	0.495	0.00147312
Cacna1a	-0.296587	0.277	0.657	0.00150043
Cul5	-0.283052	0.297	0.687	0.00157079
Mest	-0.35404	0.323	0.707	0.00157443
Kif21a	-0.347108	0.523	0.879	0.0016113
Rpl18a	0.269839	0.987	1	0.0017348
Jtb	-0.319583	0.374	0.758	0.00179145
Nmi	0.624829	0.535	0.293	0.00180901
Errfi1	0.8336	0.626	0.455	0.00187828
Ly96	0.520911	0.477	0.202	0.00191085
Scp2	-0.335861	0.49	0.889	0.00193641
Rpl36	0.309298	0.968	1	0.00197473
Ndn	-0.268453	0.374	0.828	0.00203729
Sec11c	-0.348808	0.677	0.949	0.00217675
Cmas	-0.270613	0.303	0.687	0.00220828
Sh3glb1	0.45919	0.819	0.798	0.00221143
Ap1s2	-0.283192	0.323	0.727	0.00227724
Gstm5	-0.252577	0.258	0.646	0.00236291
Ifrd1	0.633857	0.555	0.343	0.00238481
Ptges3	0.412577	0.858	0.889	0.00241841
Ndufb9	-0.304031	0.723	0.99	0.00242954
Lamtor2	-0.301402	0.432	0.848	0.0024297
Irf2bp2	-0.288031	0.355	0.747	0.00243586
Ptbp3	0.466661	0.852	0.808	0.00251243
Anxa6	0.534643	0.729	0.657	0.00252108
Ndufa13	-0.289706	0.735	0.99	0.00258525
Eif5a	0.352196	0.948	0.99	0.00266525
Ndufa10	-0.279332	0.271	0.636	0.00275373
Srsf5	-0.309084	0.742	0.96	0.00282924
Arf1	0.344706	0.929	0.99	0.00283221
Bbx	0.541722	0.839	0.879	0.00283333
Egr1	-0.434975	0.645	0.97	0.00286841
Actb	0.36144	0.974	1	0.00293179
Ctsd	-0.308153	0.529	0.919	0.00299617
Adamts1	0.488411	0.277	0.02	0.00303962
Pak3	-0.305604	0.394	0.818	0.00305971
Rap1gap2	-0.344381	0.49	0.899	0.00323404
Tle1	0.708634	0.587	0.434	0.00338513
Tmem238	-0.266972	0.271	0.657	0.00341221
Stxbp1	0.505448	0.794	0.778	0.00343303
Mafk	0.442388	0.49	0.242	0.00360334
Gnas	-0.350675	1	1	0.00364165
Rplp2	0.271554	0.994	1	0.00374567
Rack1	0.275795	0.987	1	0.00381656
Rps16	0.297356	1	1	0.0038166
Cxxc5	-0.299892	0.439	0.798	0.00387084
Rnf130	-0.345222	0.529	0.848	0.00407827
Gm5617	-0.267145	0.303	0.677	0.0045133
Celf3	-0.286146	0.381	0.798	0.00454632
Immp1l	-0.288347	0.394	0.768	0.00455362
AC149090.1	-0.372141	0.465	0.848	0.00460126
Ndufb10	-0.327924	0.632	0.939	0.00468969
Hspb1	1.27786	0.452	0.192	0.00500606
Rsrc2	0.482158	0.845	0.848	0.00547501
Rpl6	0.269853	0.994	1	0.00548908
Arglu1	-0.359698	0.516	0.859	0.00552123
Bpnt1	-0.262759	0.252	0.606	0.0057544
Cltc	-0.304617	0.658	0.949	0.00586397
Zcrb1	-0.305564	0.787	0.98	0.00614445
Ndufa8	-0.342309	0.581	0.899	0.00638984
Trp53inp2	-0.323947	0.329	0.657	0.00651827
Nxf1	-0.260878	0.394	0.808	0.00657778
Meis2	-0.342159	0.794	0.99	0.00683873
Gm4951	0.388033	0.226	0	0.00688021
Olfr56	0.33425	0.226	0	0.00688021
Sptbn1	-0.278539	0.458	0.879	0.00697222
G6pc2	-0.330197	0.11	0.374	0.00705071
Prrc2b	-0.318002	0.394	0.788	0.00709034
Vegfa	-0.306187	0.471	0.838	0.00716458
Picalm	0.56963	0.684	0.616	0.00740478
Cyfip2	-0.288188	0.445	0.838	0.00744802
Mapk6	0.521021	0.542	0.313	0.00761146
Psma5	0.538473	0.794	0.798	0.00761998
Rpl38	0.294048	0.987	0.99	0.00849309
Bcl3	0.513893	0.49	0.253	0.00856823
St14	0.521958	0.555	0.323	0.0086428
Txndc5	-0.273251	0.387	0.798	0.00867428
Pigp	-0.30594	0.484	0.859	0.00922927
Atp5g1	-0.278954	0.806	0.98	0.00935754
Atp5j	-0.288582	0.819	0.99	0.00950586
Fmnl2	0.56533	0.568	0.394	0.00957373
Macf1	-0.315171	0.445	0.838	0.00960791
Sec31a	-0.273545	0.445	0.818	0.0100007
Fau	0.254547	1	1	0.0103259
Dad1	-0.283417	0.942	0.99	0.0104589
Ndufab1	-0.294658	0.697	0.949	0.010541
Cxcl2	1.83014	0.219	0	0.0106062
Rpl37	0.301761	0.974	0.99	0.0109008
Mgat4b	0.520447	0.497	0.273	0.0114349
Mxd1	0.533315	0.432	0.192	0.0118928
Sdcbp	0.525939	0.716	0.697	0.0119091
Mlec	-0.342467	0.497	0.818	0.0119924
Calm3	-0.310792	0.6	0.919	0.0120657
Pts	-0.291397	0.445	0.808	0.0120677
Max	0.526956	0.561	0.404	0.0121903
Smdt1	-0.314259	0.697	0.96	0.0122621
Ndufc1	-0.28003	0.51	0.848	0.0129826
Hras	-0.268889	0.284	0.657	0.0133438
Tmed4	-0.281044	0.484	0.869	0.0140409
Cd81	-0.344162	0.723	0.97	0.0140424
Eppk1	0.43904	0.265	0.03	0.0140915
Tnfaip8	0.485202	0.316	0.071	0.0149233
Tor3a	0.507537	0.548	0.354	0.0150628
Socs3	0.613322	0.523	0.293	0.0153208
Zfr	-0.265329	0.445	0.848	0.0154061
Tmc4	0.448222	0.768	0.828	0.0162188
Oasl1	0.340318	0.213	0	0.0163027
Spint2	-0.308208	0.916	0.99	0.0163626
Ets2	0.470425	0.677	0.586	0.0164711
H2-T22	0.558389	0.6	0.455	0.0176841
Cacybp	0.404362	0.858	0.838	0.0177362
Pbrm1	-0.267194	0.542	0.879	0.0178391
Mcl1	0.492769	0.755	0.788	0.0180814
Igf1r	0.522958	0.723	0.606	0.0182077
Agfg1	0.488917	0.761	0.788	0.0182235
Fam159b	-0.412038	0.858	0.99	0.0194893
Tnks2	-0.262401	0.316	0.707	0.0195352
Vamp2	-0.271505	0.484	0.828	0.0196051
Btg2	-0.50707	0.684	0.929	0.0201271
Arid4a	-0.28851	0.226	0.545	0.0205872
Muc1	0.372194	0.29	0.051	0.0222614
Ogfr	0.496371	0.561	0.374	0.0225358
Psma2	0.40783	0.89	0.949	0.0233769
Gna11	-0.27992	0.465	0.838	0.0237203
Cpe	0.282414	1	1	0.0238735
Ndufa11	-0.324339	0.516	0.848	0.0246566
Csf3	1.00492	0.206	0	0.0249872
Micall2	0.332114	0.206	0	0.0249872
Uqcr11	-0.2718	0.587	0.949	0.0251276
Atp5o.1	-0.291826	0.523	0.879	0.0254309
Cycs	0.435007	0.729	0.707	0.0260357
Slc20a1	0.436876	0.368	0.131	0.029702
Nars	0.444131	0.71	0.616	0.0307763
Usp18	0.572799	0.374	0.141	0.0309056
Bcl2l11	0.52967	0.387	0.152	0.0312144
Slc39a1	0.525365	0.426	0.192	0.0314259
Pnisr	-0.252523	0.619	0.949	0.0327369
Rab5c	0.537516	0.639	0.525	0.034454
Nenf	-0.319405	0.781	0.98	0.0356823
Apol9a	0.355967	0.2	0	0.0381906
Tmem126a	-0.255568	0.419	0.808	0.0382541
Ndufb5	-0.276251	0.613	0.949	0.0421161
Ddb1	-0.250661	0.452	0.828	0.0435068
Tuba4a	0.402815	0.761	0.697	0.0442985
Tcf4	-0.279529	0.361	0.737	0.0448673
Ikbke	0.283336	0.258	0.03	0.0450044
mt-Nd3	-0.271714	0.903	1	0.0480216
Gdap10	0.340261	0.316	0.081	0.0491835
Shb	0.511658	0.568	0.404	0.0513832
Bex3	-0.310556	0.935	0.99	0.0558143
Lsm6	-0.287455	0.606	0.929	0.0560684
Vwa5a	0.56648	0.555	0.394	0.0566881
Mien1	-0.260788	0.561	0.899	0.0592311
Mydgf	-0.262957	0.535	0.879	0.0641677
Ccnl1	0.481017	0.671	0.586	0.0654064
Map2	-0.310822	0.406	0.768	0.0669394
Pim1	0.445724	0.342	0.111	0.0677174
Helz2	0.4069	0.31	0.081	0.0709595
Neurod1	-0.289399	0.368	0.737	0.0714326
Ostc	-0.351957	0.755	0.939	0.0748517
Tsc1	0.394856	0.523	0.293	0.0757154
Pura	-0.286468	0.645	0.939	0.0778236
Pebp1	-0.258009	0.845	0.99	0.0804181
Rnf19b	0.416358	0.503	0.313	0.0834247
Hspe1	0.482608	0.884	0.98	0.086408
Tnf	0.416982	0.187	0	0.0884844
Tax1bp1	0.387071	0.884	0.939	0.0897372
Hnrnpa1	0.448525	0.755	0.778	0.0919612
Rac1	0.41421	0.787	0.798	0.114463
Ier3	0.741392	0.49	0.273	0.1222
Swi5	-0.28926	0.742	0.949	0.123827
Tor1aip2	0.443106	0.639	0.556	0.125775
Ppp4r2	0.402148	0.729	0.677	0.128324
Kcnq1ot1	-0.321208	0.748	0.97	0.132053
Tgtp2	0.291637	0.181	0	0.134148
Tgtp1	0.265118	0.181	0	0.134148
Sulf2	0.453912	0.406	0.182	0.137712
Anapc5	-0.300221	0.452	0.798	0.138997
Cgn	0.52398	0.632	0.566	0.140953
Gsdmd	0.329375	0.29	0.071	0.146443
Prss53	-0.332198	0.135	0.364	0.148763
Plxnb2	0.422742	0.768	0.717	0.150365
Cfl2	0.41019	0.69	0.616	0.152479
Itpk1	0.410358	0.316	0.101	0.152501
Rps12	0.251313	1	1	0.166215
Pde1c	0.517287	0.581	0.455	0.170264
Alcam	0.398858	0.897	0.929	0.171777
Tnfrsf11b	0.454275	0.258	0.051	0.173243
Mpp6	0.523465	0.613	0.475	0.177062
Sept9	0.463012	0.665	0.616	0.182448
Abhd16a	0.458611	0.665	0.636	0.189676
Tox4	0.420605	0.619	0.545	0.189877
Fgl2	0.612966	0.665	0.576	0.191768
Iapp	-0.25435	1	1	0.195323
Cpne8	0.43424	0.355	0.141	0.203341
Ifi35	0.460765	0.51	0.343	0.205897
Hmgb1	-0.261948	0.755	1	0.216495
Kctd3	0.347792	0.335	0.111	0.216898
Pyy	-0.507727	1	1	0.22205
Rhoa	0.313146	0.935	0.949	0.225167
Rps5	0.2652	1	1	0.236689
Wars	0.677744	0.542	0.424	0.241827
Aga	-0.263786	0.561	0.899	0.252199
Wdr1	0.540249	0.587	0.495	0.260149
Spin1	0.421554	0.529	0.343	0.269853
H2afj	-0.257745	0.503	0.818	0.286203
Rras	0.350324	0.277	0.071	0.291591
Chmp4c	0.534504	0.529	0.394	0.293824
Krt8	0.627682	0.839	0.899	0.302101
Ubr4	-0.263919	0.523	0.848	0.306978
Hivep2	0.467787	0.497	0.293	0.326435
Ranbp1	0.391258	0.729	0.747	0.333974
Rnd3	0.442636	0.368	0.152	0.352647
Uqcr10	-0.308893	0.645	0.939	0.360009
Mocs2	0.422865	0.658	0.626	0.365235
Sfpq	-0.28692	0.606	0.869	0.369186
Unc93b1	0.408339	0.439	0.222	0.37161
Rbm25	0.38051	0.865	0.919	0.374478
Atp5g3	-0.259254	0.729	0.949	0.379265
Gramd3	0.494911	0.574	0.434	0.380099
Ndufv3	-0.25071	0.49	0.828	0.380762
Cd302	0.30586	0.187	0.01	0.380965
Ywhah	0.340558	0.768	0.818	0.383825
Fermt2	0.497133	0.619	0.505	0.400976
Ripk1	0.404022	0.432	0.232	0.420169
Prdx2	-0.256889	0.697	0.949	0.423971
Btf3	0.344541	0.903	0.99	0.424075
Grb2	0.439469	0.703	0.677	0.426562
Rnf152	0.481309	0.394	0.182	0.427822
Clec2d	0.288131	0.2	0.02	0.431822
Dnajb9	0.421782	0.826	0.859	0.433197
Eno1	-0.263433	0.381	0.697	0.46944
Rer1	0.434724	0.755	0.778	0.514568
Bcl2l1	0.384047	0.465	0.273	0.533131
Aftph	0.400325	0.619	0.545	0.653038
Ifi44	0.311098	0.155	0	0.691002
Tubb3	0.776172	0.348	0.152	0.691334
Cebpg	0.454656	0.658	0.626	0.799378
Sntb2	0.349128	0.387	0.182	0.801362
Ctnna1	0.431664	0.671	0.667	0.804598
Gm12216	0.458634	0.452	0.253	0.864539
Dtna	0.288532	0.329	0.111	0.910802
Ltf	0.566555	0.148	0	1
Batf2	0.365781	0.148	0	1
F830016B08Rik	0.330779	0.148	0	1
Azi2	0.413212	0.665	0.576	1
Tagln2	0.375039	0.826	0.889	1
Nedd8	-0.250507	0.639	0.949	1
Eif4ebp1	0.468228	0.477	0.313	1
Slc11a2	0.406695	0.4	0.222	1
Casp3	0.4494	0.374	0.192	1
Hspa9	0.374769	0.787	0.818	1
Srsf11	0.326005	0.813	0.909	1
Grina	0.399439	0.645	0.646	1
Bex2	-0.286408	0.923	1	1
Zufsp	0.390139	0.516	0.374	1
Ifi27	0.680934	0.574	0.475	1
Dmd	0.376937	0.29	0.101	1
Psma1	0.372119	0.761	0.859	1
Gapdh	0.257144	0.955	0.98	1
N4bp1	0.436544	0.574	0.465	1
Mal2	0.356357	0.4	0.202	1
Npm1	0.282999	0.968	0.99	1
Rbms1	0.412688	0.419	0.242	1
Cnksr1	0.332947	0.297	0.111	1
Ogfrl1	0.529485	0.465	0.313	1
Bhlhe40	0.466187	0.529	0.374	1
Cct2	0.258496	0.826	0.879	1
Gap43	-0.280419	0.303	0.586	1
Fabp5	0.367285	0.606	0.455	1
Gem	0.456673	0.316	0.131	1
Frmd4a	0.40907	0.529	0.394	1
Ggct	0.336421	0.419	0.232	1
Rnh1	0.368814	0.716	0.768	1
Ascc3	0.467383	0.594	0.556	1
Ero1lb	-0.395358	0.206	0.414	1
Laptm4a	0.266114	0.935	0.96	1
Jak1	0.413707	0.69	0.737	1
Gng2	0.49249	0.49	0.354	1
Cxcl9	1.23314	0.135	0	1
1810037I17Rik	0.311078	0.877	0.929	1
Pdcd6ip	0.34801	0.684	0.646	1
Fbxw17	0.357136	0.342	0.162	1
Gnl3	0.443951	0.626	0.576	1
Grn	0.466839	0.542	0.434	1
Nupr1	1.11782	0.381	0.202	1
Rpl22l1	0.264781	0.994	0.98	1
Ccdc25	0.352742	0.484	0.313	1
Pdia6	-0.280564	0.755	0.96	1
Ssh1	0.390067	0.452	0.313	1
Papss2	-0.283709	0.148	0.343	1
Fhod3	0.294161	0.323	0.141	1
Cd14	0.509323	0.187	0.03	1
Akap13	0.406704	0.703	0.768	1
Oaf	0.304358	0.303	0.121	1
Tfg	0.391622	0.652	0.646	1
Fkbp2	-0.26063	0.852	0.96	1
Ubd	0.3848	0.129	0	1
Entpd3	0.410221	0.568	0.515	1
Arpc2	0.306336	0.877	0.96	1
Steap2	0.408331	0.439	0.293	1
Mov10	0.33193	0.329	0.141	1
H3f3b	0.258883	0.994	1	1
Kars	0.385674	0.542	0.455	1
Ninj1	0.499994	0.697	0.737	1
St5	0.400747	0.426	0.273	1
Atp5l	-0.263463	0.903	1	1
Bcr	0.408384	0.516	0.434	1
Arl6ip1	0.360086	0.755	0.697	1
Whamm	0.41999	0.445	0.293	1
Uba7	0.307443	0.335	0.162	1
Pak1	0.436609	0.432	0.293	1
S100a16	0.479872	0.394	0.232	1
Ube2e2	0.321121	0.387	0.222	1
Zfp513	0.269297	0.29	0.121	1
Chga	-0.258202	0.994	1	1
Arpp19	0.364072	0.723	0.768	1
Abcc1	0.343462	0.335	0.172	1
Csde1	0.310668	0.845	0.939	1
Rab5a	0.392791	0.619	0.545	1
Brd4	0.356443	0.658	0.677	1
Gm47283	0.436188	0.516	0.394	1
Dbnl	0.387743	0.484	0.343	1
Eif3e	0.358172	0.71	0.778	1
Arhgef5	0.389837	0.529	0.434	1
Rnf14	0.358779	0.613	0.576	1
Ly6h	-0.356193	0.381	0.616	1
Pdlim7	0.346887	0.316	0.152	1
Trim12c	0.365568	0.271	0.111	1
Plin2	0.280928	0.284	0.121	1
Ccl5	0.778779	0.135	0.01	1
Cmpk2	0.382543	0.316	0.152	1
Zcchc11	0.299162	0.8	0.848	1
Eif5b	0.335442	0.787	0.848	1
Prpf39	0.337794	0.548	0.455	1
2810474O19Rik	0.651907	0.516	0.434	1
Ube2d2a	0.366678	0.768	0.798	1
Dyrk3	0.317565	0.297	0.141	1
Pdcd10	0.330974	0.671	0.646	1
St6galnac4	0.253926	0.335	0.172	1
M6pr	0.364525	0.639	0.717	1
Tmbim1	0.426121	0.516	0.414	1
Mafg	0.341855	0.606	0.556	1
Eif2ak2	0.373152	0.413	0.273	1
Slc2a1	0.360996	0.303	0.152	1
4930453N24Rik	0.393305	0.471	0.354	1
Efhd2	0.470539	0.555	0.515	1
Vps50	0.353478	0.419	0.293	1
Elf3	0.4439	0.4	0.273	1
Cxcl16	0.361148	0.213	0.071	1
Smox	0.259803	0.297	0.141	1
1700017B05Rik	0.333913	0.426	0.303	1
Dusp16	0.426868	0.419	0.293	1
Mindy2	0.39242	0.703	0.697	1
Slc6a6	0.35985	0.877	0.949	1
Cars	0.404323	0.465	0.354	1
Pml	0.341769	0.303	0.152	1
Timp1	0.369002	0.258	0.101	1
Hamp	0.983159	0.123	0.01	1
Katna1	0.468284	0.465	0.354	1
Ankrd11	0.400403	0.768	0.828	1
Rab21	0.343895	0.755	0.798	1
Aig1	0.382643	0.639	0.646	1
Gpr182	0.334035	0.239	0.091	1
Msmo1	0.563057	0.671	0.697	1
Scfd1	0.288377	0.8	0.848	1
Jpt2	0.377079	0.529	0.455	1
Swt1	0.39569	0.516	0.424	1
Tmem51	0.332483	0.471	0.364	1
Trim26	0.362838	0.477	0.374	1
Jdp2	0.307138	0.213	0.071	1
Erap1	0.32791	0.555	0.485	1
Csrnp1	0.269726	0.258	0.111	1
Rgs17	0.359573	0.742	0.747	1
Psmd7	0.29126	0.781	0.879	1
Gpbp1	0.340783	0.645	0.667	1
Stk40	0.358742	0.471	0.364	1
Lacc1	0.291835	0.284	0.141	1
Auts2	-0.257286	0.826	0.98	1
Sumo1	0.252121	0.865	0.939	1
Fnip1	0.390768	0.6	0.525	1
Ywhag	0.316085	0.684	0.737	1
Lix1l	0.265001	0.374	0.242	1
Irf2	0.419163	0.561	0.515	1
Snrnp48	0.343175	0.581	0.545	1
Arpc1b	0.424983	0.613	0.667	1
Chst8	0.253	0.181	0.051	1
Rala	0.386453	0.658	0.667	1
Carmil1	0.348564	0.374	0.253	1
Stx3	0.381993	0.555	0.556	1
Ppp1cb	0.258058	0.748	0.768	1
Ehd4	0.259189	0.277	0.131	1
Yars	0.36138	0.439	0.354	1
Ttc9c	0.340276	0.368	0.242	1
Flot2	0.336433	0.426	0.323	1
Clk1	0.393163	0.645	0.707	1
Id2	-0.277715	0.387	0.646	1
Atp11a	0.342478	0.406	0.303	1
Sars	0.317231	0.729	0.818	1
Gadd45g	0.517452	0.561	0.505	1
Ssb	0.294973	0.774	0.859	1
Slc37a1	0.315206	0.432	0.303	1
Nfil3	0.389551	0.284	0.152	1
Sav1	0.341453	0.413	0.303	1
Klhl24	0.343711	0.4	0.283	1
Pcbp1	0.265494	0.871	0.909	1
Med15	0.342156	0.516	0.444	1
Clptm1l	0.275199	0.652	0.646	1
Slc4a7	0.378654	0.658	0.657	1
Lrrn1	0.387076	0.471	0.384	1
Slc39a6	0.270675	0.297	0.172	1
Btbd9	0.391132	0.49	0.414	1
Hnrnpc	0.338459	0.748	0.828	1
Myo1b	0.404669	0.516	0.465	1
Carhsp1	0.319274	0.342	0.232	1
Cblc	0.347304	0.426	0.333	1
Fam241a	0.302878	0.284	0.162	1
Rela	0.378415	0.394	0.293	1
Tpm3	0.35434	0.665	0.727	1
Ier5	0.37413	0.342	0.222	1
Mitd1	0.287941	0.316	0.182	1
Map2k1	0.28402	0.471	0.374	1
Tnfrsf12a	0.498981	0.555	0.535	1
Sgms1	0.33521	0.348	0.232	1
Met	0.331791	0.381	0.263	1
Tubb4b	0.442757	0.716	0.818	1
March7	0.332589	0.671	0.717	1
Aida	0.386977	0.535	0.535	1
Plet1	0.40125	0.174	0.061	1
Rpl13a	0.270131	0.729	0.758	1
C77080	0.30559	0.439	0.333	1
Ist1	0.327464	0.394	0.283	1
Ppme1	0.314106	0.613	0.657	1
Lrch1	0.341106	0.381	0.273	1
Cast	0.250471	0.361	0.232	1
Ipo5	0.303909	0.49	0.424	1
Sept11	0.345252	0.439	0.354	1
Cpm	0.254972	0.219	0.101	1
Zfp36	0.350803	0.419	0.313	1
Atp6v1a	0.344363	0.658	0.768	1
Dusp8	0.352785	0.555	0.535	1
Stard3nl	0.340853	0.439	0.343	1
Arpc5	0.273299	0.813	0.879	1
Caprin1	0.267145	0.697	0.758	1
Txndc9	0.320998	0.645	0.626	1
Ifih1	0.327757	0.297	0.182	1
Xpo6	0.27769	0.419	0.313	1
Uqcrfs1	0.264699	0.748	0.869	1
Lima1	0.329028	0.645	0.677	1
Eif2ak3	0.344451	0.432	0.343	1
Rfx5	0.251855	0.297	0.172	1
Tor1aip1	0.349456	0.484	0.444	1
Rab11a	0.316255	0.684	0.808	1
Jun	0.270859	0.955	0.949	1
Plec	0.296963	0.316	0.192	1
Naa20	0.299075	0.729	0.788	1
Pmepa1	0.262561	0.219	0.101	1
Ppp1r15a	0.410353	0.471	0.414	1
Rfxap	0.357916	0.452	0.384	1
Myh9	0.287774	0.632	0.657	1
Zswim8	0.333853	0.574	0.606	1
Pdyn	0.330682	0.245	0.131	1
Nt5c3	0.324316	0.652	0.727	1
Fam133b	0.255132	0.561	0.495	1
S100a11	0.383885	0.852	0.96	1
Fnip2	0.265967	0.355	0.263	1
Taf15	0.324901	0.561	0.535	1
Cdkn1a	0.420322	0.335	0.222	1
Clint1	0.260004	0.561	0.556	1
Ppp1r11	0.266462	0.703	0.737	1
Adam10	0.380651	0.419	0.354	1
Rnf4	0.271861	0.477	0.404	1
Hpgds	0.339328	0.323	0.222	1
Tbl3	0.292054	0.252	0.152	1
Cops2	0.308944	0.432	0.364	1
Stx12	0.304811	0.561	0.586	1
Snx18	0.344526	0.387	0.313	1
Taf1d	0.33565	0.439	0.404	1
Daxx	0.328328	0.342	0.253	1
Dnttip2	0.341194	0.49	0.434	1
Htt	0.36536	0.49	0.495	1
Lcn2	1.00164	0.116	0.03	1
Gcg	1.43654	0.51	0.848	1
Tank	0.285856	0.284	0.182	1
Mtch2	0.278717	0.677	0.747	1
St13	0.263087	0.768	0.848	1
Zc3hav1	0.328908	0.471	0.434	1
Etv3	0.253325	0.342	0.242	1
Stim2	0.296384	0.381	0.293	1
Herc4	0.260002	0.297	0.202	1
Ifitm2	0.581622	0.574	0.646	1
Irak3	0.267331	0.232	0.131	1
Diaph2	0.264472	0.329	0.232	1
Trim25	0.279104	0.413	0.354	1
Tsc22d4	0.323464	0.477	0.434	1
Dlgap4	0.265054	0.413	0.343	1
Larp4b	0.292171	0.606	0.657	1
Smap2	0.255291	0.703	0.727	1
Mapk1ip1l	0.264432	0.465	0.444	1
Adgrb3	0.344708	0.426	0.374	1
Rtcb	0.266516	0.574	0.606	1
Rnf121	0.302777	0.413	0.354	1
Rabgef1	0.263375	0.258	0.162	1
Asb4	0.264442	0.187	0.091	1
Ugcg	0.26717	0.381	0.303	1
Esyt2	0.336569	0.452	0.424	1
Hilpda	0.260265	0.297	0.202	1
Seh1l	0.328923	0.406	0.354	1
Ube2f	0.298372	0.394	0.343	1
Rab12	0.294131	0.626	0.636	1
BC005561	0.258789	0.581	0.586	1
Rnf114	0.316327	0.387	0.323	1
Purb	0.335982	0.606	0.667	1
Zc3h7a	0.297748	0.574	0.616	1
Rars	0.262196	0.503	0.485	1
Adar	0.260258	0.406	0.343	1
Gripap1	0.29087	0.561	0.556	1
Srsf7	0.257876	0.632	0.707	1
Ptpn1	0.344443	0.587	0.717	1
Ccng2	0.255904	0.239	0.152	1
Rchy1	0.301919	0.581	0.677	1
BC005537	0.268862	0.606	0.626	1
Akirin1	0.255498	0.561	0.626	1
Sec23b	0.252462	0.581	0.596	1
Mef2a	0.27761	0.452	0.404	1
Gmeb2	0.26268	0.187	0.101	1
Neurl1a	0.295617	0.368	0.303	1
Vps35	0.25315	0.71	0.717	1
Cd44	0.367569	0.497	0.515	1
Tfe3	0.322849	0.413	0.384	1
Retreg3	0.28579	0.374	0.323	1
Mt2	0.857401	0.458	0.444	1
Ccdc12	0.27924	0.69	0.818	1
Cflar	0.397023	0.594	0.687	1
Trp53	0.281483	0.413	0.374	1
Il6st	0.252759	0.342	0.283	1
Gcnt2	0.258185	0.381	0.354	1
Gpcpd1	0.257005	0.361	0.293	1
Hspd1	0.256829	0.748	0.859	1
Cd9	0.257788	0.213	0.131	1
Ttc39b	0.257217	0.497	0.515	1
Ssbp2	0.325586	0.477	0.485	1
Myh14	0.25586	0.394	0.333	1
Grk3	0.319667	0.574	0.667	1
Arf3	0.2604	0.671	0.737	1
Nono	0.26163	0.671	0.758	1
Tmcc3	0.256482	0.49	0.475	1
Cnn3	0.290607	0.523	0.545	1
Arf6	0.253165	0.361	0.313	1
Amn1	0.288946	0.458	0.434	1
Morc3	0.265273	0.381	0.333	1
Phc2	0.279496	0.561	0.606	1
Vim	0.311723	0.116	0.051	1
Hsph1	0.577049	0.613	0.697	1
Prr13	0.281862	0.6	0.707	1
R3hdm4	0.264111	0.426	0.414	1
Atp13a3	0.306419	0.387	0.364	1
Zfand5	0.310603	0.613	0.677	1
Heg1	0.326165	0.387	0.354	1
Ppm1a	0.279199	0.555	0.657	1
Ppp1r15b	0.251061	0.426	0.424	1
Arl4a	0.269838	0.581	0.616	1
Gtpbp4	0.278085	0.542	0.596	1
Tpst1	0.313101	0.406	0.384	1
Szrd1	0.255112	0.445	0.434	1
Alas1	0.256974	0.335	0.293	1
Fbxw11	0.253534	0.432	0.424	1
Elf1	0.262869	0.503	0.545	1
Id1	0.336911	0.148	0.081	1
Psmg4	0.262833	0.484	0.515	1
Cggbp1	0.34312	0.477	0.515	1
Ap1ar	0.287139	0.323	0.283	1
Ube2e1	0.261313	0.49	0.525	1
Tmem251	0.330802	0.452	0.465	1
Spp1	0.281508	0.323	0.515	1
C2cd4b	0.63845	0.445	0.455	1
Dusp1	0.308053	0.297	0.253	1
Aars	0.295624	0.452	0.495	1
Cstb	0.316212	0.697	0.838	1
Crb3	0.301566	0.587	0.657	1
Bcl10	0.258199	0.413	0.404	1
Vgf	0.262071	0.219	0.162	1
Plcb4	0.296749	0.523	0.626	1
Tuba1b	0.25059	0.555	0.616	1
Nsd2	0.296428	0.445	0.475	1
Ccng1	0.2513	0.368	0.343	1
Syngr2	0.291622	0.4	0.404	1
Itgav	0.304358	0.323	0.303	1
Cwf19l2	0.260963	0.484	0.505	1
Sftpd	0.285831	0.2	0.141	1
Hivep1	0.271566	0.348	0.343	1
Desi2	0.257372	0.432	0.455	1
Asns	0.257823	0.51	0.606	1
1500009L16Rik	0.276641	0.497	0.545	1
Rps6kb1	0.256945	0.445	0.495	1
Nudcd1	0.280677	0.258	0.242	1
Ube2z	0.278429	0.413	0.485	1
Ndfip2	0.259928	0.529	0.667	1
Sfswap	0.271761	0.394	0.465	1
Dennd4a	0.252265	0.374	0.424	1
Mt1	0.451002	0.729	0.879	1
Pik3c2a	0.261464	0.348	0.485	1
Myl12a	0.253176	0.432	0.626	1
