# Supplementary material for: Single-cell RNA sequencing of mouse islets exposed to proinflammatory cytokines
Source: Life Sci Alliance. 2021 Apr 21;4(6):e202000949. doi: 10.26508/lsa.202000949 (PMC8091599; doi:10.26508/lsa.202000949)
Supplement: Supplementary file 6 [file LSA-2020-00949_TableS6.xlsx]

## Sheet: Alpha_markers_S2_vs_Control
Gene	Avg ln(Fold change)	Fraction cells in sample expressing gene	Fraction cells in control expressing gene	Adjusted p-value
Kcnk16	-0.866669	0.11	0.832	1.32996e-43
Rpl39	0.842642	1	1	1.84704e-39
Cebpd	2.01376	0.922	0.337	8.61429e-38
Wnt4	-1.03727	0.197	0.901	3.10981e-36
Pabpc1	1.07242	0.983	0.931	6.57287e-34
Rps21	0.636343	1	1	2.15482e-32
mt-Nd3	0.804166	1	1	2.55952e-31
Eef1a1	0.550942	1	1	1.25814e-30
Rps29	0.577565	1	1	3.186e-29
Hif1a	1.22717	0.893	0.574	8.19706e-29
Steap4	1.93625	0.772	0.069	9.12324e-28
Pnrc1	1.26645	0.913	0.743	1.21118e-27
Sod2	1.34726	0.916	0.832	3.92316e-27
Nfkbia	1.48128	0.855	0.436	1.47556e-26
Stard10	-0.648975	0.292	0.921	1.56316e-26
Rpl38	0.555667	1	1	2.66263e-26
Rps28	0.723165	0.988	0.99	4.11253e-26
Slc30a8	-1.0418	0.532	0.96	4.92214e-26
Marcks	1.13986	0.91	0.772	3.82172e-25
Gm45159	1.24692	0.815	0.257	4.02589e-25
Ins1	-1.22253	0.818	1	8.51391e-25
Ins2	-1.05969	0.986	1	1.05625e-24
Rps27	0.550695	0.997	1	1.33766e-24
Sphkap	-0.772568	0.416	0.96	1.34204e-24
Cplx2	-0.65554	0.249	0.871	6.01758e-24
Birc3	1.06853	0.702	0.069	2.19555e-23
Gatsl2	-0.841324	0.431	0.931	3.05905e-23
Cryba2	-0.703468	0.208	0.802	5.38771e-23
Gm42418	-0.590424	0.994	1	1.35933e-22
Vmp1	0.930158	0.85	0.604	2.15396e-22
Ptov1	-0.639451	0.341	0.95	4.68952e-22
Rpl37	0.513001	0.994	1	6.06424e-22
Ctsl	0.813259	0.997	1	7.73017e-22
Hist3h2ba	-0.68756	0.237	0.802	9.82715e-22
Spon2	-0.350359	0.038	0.446	1.2677e-21
Hapln1	-0.535611	0.087	0.564	1.57383e-21
Ube2m	-0.337497	0.113	0.653	2.62187e-21
Rab37	-0.3478	0.078	0.564	4.28765e-21
Rflna	-0.448454	0.113	0.634	4.85072e-21
Tmsb15b2	-0.735771	0.251	0.832	4.87076e-21
Fam183b	-0.757744	0.477	0.911	4.91683e-21
Aes	-0.590879	0.795	0.99	8.85412e-21
Gstp1	-0.291589	0.038	0.436	1.49931e-20
Mapk15	-0.316466	0.066	0.525	1.8099e-20
Fgd2	-0.287195	0.04	0.436	6.20202e-20
Ociad2	-0.578881	0.225	0.782	6.71498e-20
mt-Co1	0.391394	1	1	1.16322e-19
Cebpb	1.28395	0.815	0.574	2.21043e-19
Pcsk1n	-0.516378	0.997	1	3.8618e-19
Mt1	1.67048	0.916	0.713	6.51995e-19
Ppp1r37	-0.412247	0.153	0.693	6.97804e-19
Oaz1	-0.496063	0.962	1	8.45603e-19
Ddc	-0.558745	0.11	0.564	1.21322e-18
mt-Co3	0.343842	1	1	1.74368e-18
Cpe	0.408113	1	1	1.76651e-18
Pnmal2	-0.511873	0.402	0.96	2.24451e-18
Mtch1	-0.563994	0.517	0.97	2.58155e-18
Sfrp5	-0.666689	0.324	0.881	3.41395e-18
Glul	0.96482	0.838	0.634	3.99138e-18
Dio1	-0.38496	0.101	0.564	4.74351e-18
Abhd8	-0.289006	0.095	0.574	5.17418e-18
Tecr	-0.631802	0.457	0.931	8.47371e-18
Sorcs2	-0.265266	0.046	0.426	1.88693e-17
Ptms	-0.627718	0.514	0.97	1.96867e-17
Mgst3	-0.283892	0.087	0.535	2.00753e-17
Mt2	1.661	0.789	0.436	2.0797e-17
Gmpr	-0.487834	0.208	0.743	2.52405e-17
Tmem176b	0.631332	0.974	0.95	3.24826e-17
Dohh	-0.35669	0.205	0.802	3.92886e-17
Hist1h1e	-0.31085	0.087	0.535	4.31947e-17
Slc7a8	-0.486062	0.275	0.842	5.27787e-17
Atp5g1	-0.568354	0.751	0.99	7.10448e-17
Tmsb15l	-0.353807	0.055	0.436	1.1233e-16
Ucp2	-0.584162	0.526	0.95	2.13977e-16
Mettl26	-0.541216	0.373	0.901	3.6192e-16
Ndufb9	-0.541542	0.708	0.98	4.80748e-16
C1qa	-0.340421	0.075	0.485	5.57366e-16
Spp1	1.31418	0.957	0.881	1.32104e-15
Rps15a	0.374923	1	1	1.52925e-15
Scgn	-0.509833	0.266	0.782	1.69217e-15
Ndufa11	-0.51347	0.543	0.97	2.06291e-15
Lamtor4	-0.464488	0.298	0.822	2.10159e-15
Arg1	-0.418115	0.098	0.525	2.52404e-15
mt-Nd4	0.388546	1	1	3.12371e-15
Ndufb7	-0.535918	0.503	0.97	4.34531e-15
Tmsb4x	-0.655604	0.983	1	4.43631e-15
Vwa5b2	-0.354498	0.107	0.535	6.04229e-15
Sorbs2	-0.331701	0.145	0.614	6.65568e-15
Nt5dc2	-0.253267	0.052	0.406	7.00107e-15
Snx10	0.792918	0.798	0.624	7.91075e-15
Uqcc2	-0.513273	0.798	0.99	9.35175e-15
Odc1	1.00649	0.766	0.505	1.79788e-14
Cadps	-0.411987	0.194	0.683	2.33813e-14
Cyb5r3	-0.53515	0.564	0.96	2.34476e-14
Icam1	1.04382	0.503	0	3.41361e-14
Ctxn2	-0.330359	0.081	0.465	3.43118e-14
Defb1	1.4682	0.621	0.168	4.14814e-14
Zcchc18	-0.534342	0.344	0.861	5.80451e-14
Dbpht2	-0.671184	0.384	0.871	6.8118e-14
Fdps	-0.630092	0.266	0.733	7.08232e-14
Basp1	1.04099	0.827	0.604	1.05234e-13
Cxcl1	2.29696	0.491	0	1.2156e-13
C1qtnf4	-0.404406	0.318	0.851	1.43245e-13
Rpl23	0.353874	1	1	1.47589e-13
mt-Nd1	0.407832	1	1	1.57458e-13
Ldlr	-0.434367	0.208	0.683	1.75105e-13
Tkt	-0.391869	0.211	0.693	1.86752e-13
Nfkbiz	0.724577	0.636	0.218	2.06431e-13
Ssr4	-0.392575	0.98	1	2.14142e-13
Fkbp2	-0.522055	0.65	1	2.14552e-13
Serf2	-0.47108	0.957	1	2.3423e-13
Dnajb9	0.716553	0.867	0.673	2.43743e-13
Rpl5	0.372131	1	1	3.1023e-13
mt-Co2	0.277876	1	1	4.12984e-13
Trp53i13	-0.328437	0.127	0.564	4.19137e-13
Cenpv	-0.444619	0.361	0.871	6.06075e-13
Tmem205	-0.267519	0.116	0.535	6.56935e-13
Elof1	-0.408947	0.309	0.822	7.54512e-13
Ctnnb1	0.636613	0.899	0.871	8.95762e-13
Rnase4	0.747796	0.887	0.792	1.13503e-12
Rab25	-0.377263	0.254	0.752	1.40679e-12
Gria2	-0.541234	0.338	0.812	1.50331e-12
Mrpl28	-0.400352	0.289	0.812	1.74825e-12
Rps10	-0.307517	1	1	1.74932e-12
Xbp1	0.724342	0.902	0.881	1.7863e-12
Slc16a10	-0.455049	0.358	0.832	2.34313e-12
Eif5a	-0.452481	0.792	1	2.38685e-12
Tpst2	-0.282966	0.159	0.624	2.76586e-12
Pgls	-0.466352	0.468	0.921	2.86973e-12
Rpl35a	0.362778	1	1	2.98943e-12
Rpl34	0.334139	0.997	1	3.3479e-12
Ccl2	2.26662	0.46	0	3.57777e-12
Rabac1	-0.463362	0.812	1	3.79217e-12
Gm5617	-0.383401	0.286	0.792	4.53251e-12
Gnai1	-0.379998	0.223	0.703	4.73061e-12
Cox6c	0.429251	0.997	0.99	4.97834e-12
Drap1	-0.471095	0.506	0.921	5.23876e-12
Rimbp2	-0.311826	0.182	0.663	5.56765e-12
Eef1a2	-0.437221	0.254	0.743	6.39819e-12
Gpx4	-0.468123	0.786	1	7.30272e-12
Ifitm2	0.891483	0.853	0.792	7.83135e-12
Mast4	0.77435	0.795	0.604	8.12873e-12
Rpl6	0.353303	1	1	9.40309e-12
Lrfn3	-0.280778	0.113	0.505	9.85198e-12
Fam173a	-0.36372	0.277	0.792	1.17948e-11
Tpt1	0.29591	1	1	1.29872e-11
Ehf	0.703082	0.636	0.228	1.37126e-11
Syt13	-0.506692	0.564	0.931	1.6056e-11
Lrrc10b	-0.432531	0.202	0.644	1.98655e-11
Gstt1	-0.257801	0.087	0.446	2.10544e-11
Isg20	0.635488	0.864	0.782	2.22026e-11
Gpr119	-0.292746	0.061	0.376	2.24469e-11
Psmd13	-0.436471	0.364	0.901	3.13749e-11
Pnmal1	-0.304681	0.237	0.733	3.82014e-11
Trappc2l	-0.453242	0.436	0.891	4.06151e-11
Alcam	0.602555	0.899	0.911	5.05275e-11
Junb	0.76238	0.809	0.535	5.66626e-11
Rnf138rt1	-0.260037	0.084	0.426	5.83711e-11
Coa3	-0.454747	0.699	0.99	5.95144e-11
Rpl36a	0.419433	0.994	0.99	6.424e-11
Mafa	-0.557715	0.038	0.297	9.83103e-11
2410015M20Rik	-0.414473	0.624	0.98	9.99695e-11
Ppib	-0.476655	0.621	0.95	1.10007e-10
Pebp1	-0.4322	0.896	0.99	1.25637e-10
Reep5	-0.472817	0.509	0.921	1.82733e-10
Uchl1	-0.377241	0.263	0.752	1.91216e-10
Kif1a	-0.268116	0.246	0.752	2.01574e-10
Pfkfb3	0.801542	0.497	0.089	2.12183e-10
Cenpx	-0.351901	0.237	0.703	2.12833e-10
Ap2s1	-0.347178	0.338	0.851	2.1412e-10
Ssr2	-0.481271	0.737	1	2.60268e-10
Gpx2	-0.314172	0.113	0.475	2.72916e-10
Zfand5	0.597813	0.769	0.644	2.76136e-10
Gnao1	-0.455574	0.445	0.881	3.00838e-10
Erh	-0.258889	0.202	0.673	3.11708e-10
Qsox1	-0.345004	0.249	0.723	4.1664e-10
Fis1	-0.407377	0.402	0.871	4.80107e-10
Anxa6	0.584372	0.821	0.752	5.66908e-10
Ube2d3	0.457106	0.948	0.99	6.27873e-10
Park7	-0.427735	0.723	0.98	6.28588e-10
Kif12	-0.327018	0.22	0.663	6.39651e-10
AY036118	-0.286833	0.246	0.733	6.40753e-10
Rpl41	0.268357	1	1	7.00834e-10
Gng5	0.449565	0.974	0.99	7.19708e-10
Wnk3	-0.433775	0.179	0.584	7.8181e-10
Camk2b	-0.411317	0.396	0.861	8.30303e-10
Skil	0.702748	0.705	0.426	9.08925e-10
Edf1	-0.424735	0.618	0.96	9.56056e-10
Rpl37a	0.32046	0.997	1	1.00325e-09
Rpl22l1	0.49924	0.974	0.96	1.19654e-09
Ppp5c	-0.250336	0.124	0.495	1.30686e-09
Mrln	-0.274173	0.168	0.574	1.37947e-09
Psmb5	-0.398099	0.656	0.98	1.58021e-09
Hnrnpa1	0.543391	0.896	0.861	1.72053e-09
Rps23	0.310457	1	1	1.912e-09
Ccnd2	-0.490021	0.812	0.98	2.10758e-09
1110008P14Rik	-0.304666	0.246	0.713	2.21427e-09
Rab3a	-0.275004	0.133	0.505	2.24346e-09
H2-K1	0.400277	0.997	1	2.49756e-09
Rps12	0.312297	1	1	2.9339e-09
Eci2	-0.438088	0.382	0.822	3.04593e-09
Nab1	0.62772	0.601	0.297	3.15461e-09
Syt7	-0.388429	0.434	0.881	3.32169e-09
P3h4	-0.297763	0.24	0.703	3.66142e-09
Ier3	0.970492	0.497	0.129	3.86046e-09
Oxtr	-0.333266	0.139	0.505	5.70812e-09
Snf8	-0.356943	0.37	0.832	5.74962e-09
Rex1bd	-0.351374	0.344	0.812	6.27581e-09
Hepacam2	-0.296628	0.217	0.644	6.81633e-09
Rps20	0.279051	1	1	8.30419e-09
Tmem160	-0.317261	0.231	0.653	9.01848e-09
Ndufb8	-0.39165	0.517	0.931	9.44654e-09
Pop5	-0.376117	0.451	0.901	1.13757e-08
Cuta	-0.332853	0.306	0.733	1.41276e-08
Ssr3	0.473966	0.824	0.782	1.48626e-08
Lpl	0.613859	0.945	0.881	2.03331e-08
Fkbp4	-0.379563	0.457	0.901	2.19175e-08
Atp5d	-0.384914	0.754	0.941	2.36171e-08
Ndufa13	-0.372678	0.798	1	2.44765e-08
Ncald	-0.274247	0.199	0.624	2.45719e-08
Mxd4	-0.34375	0.37	0.832	2.51111e-08
Stub1	-0.404819	0.48	0.911	2.53833e-08
Lgi2	-0.260215	0.026	0.238	2.60469e-08
Cox7c	0.359057	0.991	1	2.69963e-08
Hamp	2.45909	0.497	0.139	2.70932e-08
Rab1b	-0.261026	0.211	0.634	2.82802e-08
Gna11	-0.367613	0.428	0.861	3.18971e-08
Cox4i1	-0.332287	0.939	1	3.60672e-08
Rpl3	0.301956	1	1	4.13709e-08
Pfdn1	-0.341145	0.434	0.901	4.43139e-08
Pmvk	-0.328552	0.254	0.693	5.42379e-08
Abhd17a	-0.255486	0.225	0.673	5.53086e-08
Wnk1	0.464085	0.902	0.891	5.56089e-08
Efcab1	-0.265874	0.217	0.644	6.45827e-08
Ftl1	-0.480951	0.983	1	7.60655e-08
Zcrb1	-0.379626	0.746	0.96	7.72511e-08
Errfi1	0.769823	0.552	0.228	7.92394e-08
Ccnd1	-0.26494	0.237	0.673	7.99838e-08
Tubb5	0.511097	0.893	0.792	8.26203e-08
Hadh	-0.343679	0.095	0.386	8.39811e-08
Gpx1	0.669339	0.731	0.653	9.53351e-08
Cst3	-0.303796	1	1	9.67394e-08
Rpl4	0.327054	0.997	1	1.2102e-07
Pbxip1	-0.372884	0.361	0.782	1.30117e-07
Naa38	-0.287825	0.298	0.772	1.30275e-07
Bola1	-0.260029	0.182	0.584	1.39292e-07
Timm13	-0.368517	0.558	0.941	1.55257e-07
Ndufa8	-0.381423	0.595	0.95	1.57861e-07
Ppp1r1a	-0.378153	0.078	0.337	1.64308e-07
Itpr1	-0.372919	0.373	0.822	1.66811e-07
Rcn3	-0.324823	0.145	0.485	2.01608e-07
Ptp4a1	0.712978	0.682	0.554	2.19269e-07
Arl3	-0.410684	0.52	0.921	2.29682e-07
Atp1a1	-0.407276	0.766	1	2.435e-07
Rhou	0.609018	0.751	0.614	2.44541e-07
Akt1s1	-0.252371	0.15	0.495	2.56066e-07
Ddx5	0.331258	0.997	1	2.99677e-07
Dbi	-0.339282	0.471	0.921	3.58039e-07
Clic1	0.45389	0.864	0.891	3.69984e-07
Egln2	-0.284843	0.263	0.683	3.75238e-07
Znrf1	0.538562	0.671	0.495	3.91501e-07
Idi1	-0.316201	0.133	0.455	3.98658e-07
Rnd3	0.56304	0.361	0.02	4.02242e-07
Cd9	0.869095	0.633	0.386	4.13464e-07
Actb	-0.366053	0.945	1	4.44044e-07
Mvb12a	-0.292917	0.266	0.693	4.66594e-07
Sec61g	0.379127	0.988	0.99	4.95108e-07
Fkbp8	-0.333775	0.312	0.762	5.66073e-07
Fam3c	-0.307183	0.332	0.762	6.90122e-07
Lrg1	1.09078	0.329	0	7.77464e-07
Hagh	-0.364096	0.387	0.832	8.13756e-07
Mbd2	0.497327	0.734	0.594	8.50678e-07
Sdf2l1	-0.405747	0.306	0.693	8.68496e-07
Tmem65	-0.253175	0.26	0.673	8.69654e-07
Elf3	0.717618	0.558	0.317	9.79539e-07
Cotl1	-0.263496	0.249	0.663	1.01343e-06
Gadd45b	0.82777	0.494	0.198	1.03299e-06
Rpl30	0.261916	1	1	1.07199e-06
Spin1	0.547989	0.578	0.327	1.23401e-06
Hras	-0.296331	0.347	0.772	1.40831e-06
Ppdpf	-0.268533	0.223	0.624	1.46919e-06
D8Ertd738e	-0.36804	0.561	0.921	1.50069e-06
Ifngr2	0.497698	0.413	0.089	1.56679e-06
Gsap	0.546049	0.428	0.109	2.26963e-06
Bpnt1	-0.265266	0.249	0.634	2.53546e-06
Ndufs5	-0.324445	0.766	0.98	2.68436e-06
Cd302	0.575277	0.327	0.01	2.92772e-06
Ptp4a2	0.497418	0.815	0.792	3.43985e-06
Lgals3bp	0.40933	0.965	0.941	3.4548e-06
Fxyd6	-0.437013	0.312	0.663	3.64727e-06
Rnaseh2c	-0.284157	0.277	0.663	4.25436e-06
Cgn	0.565563	0.63	0.406	4.34967e-06
Smarca4	-0.276451	0.373	0.812	4.76617e-06
Btg1	0.589831	0.766	0.693	5.10788e-06
Hmgn3	-0.403427	0.65	0.941	5.93548e-06
Acat1	-0.292484	0.367	0.782	5.98689e-06
Sbno2	0.555526	0.564	0.307	6.25878e-06
Dpysl2	-0.25349	0.286	0.703	6.39198e-06
Egln1	0.556279	0.61	0.406	6.59013e-06
S100a11	0.457802	0.983	1	7.60078e-06
Ctsb	0.398847	0.957	1	7.76716e-06
Rbm39	0.387226	0.965	0.97	8.23617e-06
Rundc3a	-0.307093	0.434	0.851	8.92538e-06
Gtf2i	-0.277003	0.344	0.802	9.31391e-06
Mid1ip1	-0.334565	0.353	0.743	9.70894e-06
Bcl3	0.505763	0.581	0.356	9.7808e-06
Fndc3a	0.40644	0.882	0.901	1.03692e-05
Slc2a5	-0.315735	0.514	0.901	1.09876e-05
Lamtor2	-0.307206	0.503	0.891	1.19771e-05
Lsm4	-0.333871	0.532	0.891	1.22323e-05
Bsg	-0.327238	0.988	1	1.24301e-05
Gng2	0.604296	0.564	0.366	1.39997e-05
Cfap36	-0.326052	0.48	0.881	1.43661e-05
Taldo1	-0.302632	0.494	0.901	1.46082e-05
Cpn1	-0.262919	0.373	0.842	1.66462e-05
Cbfa2t3	-0.270334	0.225	0.594	1.95932e-05
Rplp2	0.284728	1	1	2.07675e-05
Selenom	-0.312202	0.431	0.861	2.11987e-05
Psmb7	-0.284687	0.416	0.812	2.13602e-05
Tra2b	0.500629	0.746	0.673	2.20472e-05
Rpl36	0.283791	0.997	1	2.22316e-05
Sys1	-0.318068	0.523	0.881	2.46793e-05
Ndufb11	-0.274664	0.879	1	2.59754e-05
Anapc5	-0.299639	0.41	0.812	2.61382e-05
Ift57	-0.285259	0.347	0.772	2.81725e-05
Folr1	-0.288246	0.13	0.416	2.91581e-05
Scd2	-0.345068	0.272	0.644	2.95881e-05
H2afv	-0.289813	0.393	0.812	3.0137e-05
Tm4sf4	0.632137	0.957	0.98	3.14201e-05
Rps26	0.304343	0.983	1	3.17061e-05
Psmb3	-0.36247	0.517	0.921	3.6743e-05
Usmg5	0.401495	0.882	0.931	3.8441e-05
Gpd2	-0.304628	0.329	0.733	3.86091e-05
Npm1	0.33651	0.986	0.97	3.9108e-05
Pfdn6	-0.258345	0.344	0.782	4.4823e-05
Timm17b	-0.262495	0.26	0.644	4.6506e-05
Commd1	-0.277784	0.341	0.752	4.73537e-05
Nedd8	-0.317418	0.587	0.921	5.27201e-05
Ddx41	-0.253313	0.329	0.723	5.55095e-05
Sdhb	-0.295502	0.353	0.743	5.57579e-05
Ctsd	-0.32494	0.587	0.901	5.60096e-05
Auts2	-0.263046	0.419	0.851	5.64578e-05
Ralgds	0.530405	0.5	0.267	5.74373e-05
Smdt1	-0.321581	0.827	0.98	5.86824e-05
Atp5h	-0.306013	0.934	1	5.97964e-05
Nbdy	-0.387698	0.436	0.802	6.0097e-05
Gstz1	-0.254159	0.243	0.614	6.03502e-05
Lamp1	-0.3401	0.905	1	6.16013e-05
Cope	-0.298831	0.618	0.95	7.11008e-05
Pxdc1	0.446232	0.335	0.05	7.22645e-05
Hexa	-0.298562	0.512	0.891	7.32966e-05
Pam	0.304468	0.986	1	7.50556e-05
Anp32a	-0.256783	0.416	0.861	8.22451e-05
Hap1	-0.25838	0.28	0.644	8.28216e-05
Mbd3	-0.280418	0.358	0.772	8.56111e-05
Ypel3	-0.250838	0.292	0.693	9.12134e-05
Mat1a	0.528223	0.656	0.535	9.30256e-05
mt-Nd2	0.351401	1	1	9.33663e-05
Ube2s	-0.289442	0.509	0.901	9.33807e-05
Rad23a	-0.252055	0.315	0.703	9.54984e-05
Cd164	0.436595	0.908	0.941	0.000100979
Vdac3	-0.276841	0.517	0.911	0.000108414
Atp1b1	-0.296267	0.509	0.891	0.000111487
Vgf	0.709657	0.812	0.723	0.000115478
Mrpl58	-0.283726	0.289	0.634	0.000118414
Ndufa7	-0.299273	0.699	0.98	0.000126972
Stom	0.480936	0.315	0.04	0.000132679
Hsp90aa1	0.546126	0.98	1	0.000134872
Msi2	-0.319913	0.616	0.95	0.000157012
Ap1s2	-0.266856	0.324	0.693	0.000161457
Fh1	-0.270452	0.298	0.673	0.000164438
Tmem208	-0.257224	0.402	0.832	0.000173226
Aco2	-0.281983	0.416	0.822	0.000176691
Prdx5	-0.286216	0.587	0.941	0.000216346
Sh3glb1	0.390431	0.855	0.891	0.000223256
Abcc8	-0.306395	0.818	0.98	0.000229952
Akr1b8	0.504526	0.355	0.069	0.000230825
Prnp	-0.323925	0.647	0.911	0.00023401
Ddx39b	-0.265691	0.428	0.822	0.000236077
Fam159b	-0.254003	0.081	0.297	0.00025389
Mageh1	-0.369083	0.668	0.95	0.000258855
Rrp1	-0.26063	0.451	0.822	0.000264867
Sqstm1	0.571999	0.705	0.693	0.000279904
Naxe	-0.254197	0.303	0.703	0.000281251
Rbp4	-0.518287	0.994	1	0.000305032
Zbtb20	-0.34791	0.812	0.96	0.000317959
Krt7	-0.264138	0.491	0.842	0.000324325
Map3k15	-0.313718	0.416	0.812	0.000325786
Scand1	-0.303098	0.697	0.941	0.000354767
Atp6v1f	-0.251923	0.832	0.99	0.00036074
Arpc1a	-0.263959	0.824	0.98	0.000386971
Csf1	0.609333	0.35	0.079	0.000392784
Mrpl14	-0.279522	0.408	0.802	0.000402447
Hist1h2bc	-0.291799	0.439	0.822	0.000426028
Cpeb4	0.569867	0.569	0.446	0.00043581
Ikbip	-0.26811	0.416	0.832	0.000437906
Pigp	-0.261168	0.468	0.901	0.00050313
Pycr2	-0.260921	0.413	0.822	0.000507174
Eif4a1	0.346078	0.948	0.99	0.000514274
Lrrn1	0.53999	0.691	0.634	0.000533307
Pgk1	0.357355	0.853	0.851	0.000587211
Klhl24	0.519657	0.506	0.317	0.000634816
Picalm	0.503999	0.685	0.634	0.000674695
Atpif1	-0.271847	0.91	1	0.000690335
Neurl3	0.553212	0.269	0.02	0.000893578
Ptpn1	0.483319	0.737	0.772	0.00093888
Cnpy2	-0.254286	0.699	0.98	0.000953657
Ugt2b34	-0.429837	0.434	0.782	0.000970795
Myl6	-0.27046	0.931	1	0.00100145
Lamp2	0.383026	0.922	0.97	0.00105704
Fabp5	0.998123	0.592	0.416	0.0010669
Ptpn2	0.547284	0.584	0.446	0.00112577
Upb1	-0.277916	0.37	0.752	0.00128381
Mlec	-0.260409	0.5	0.891	0.00131756
Atp6v0b	-0.283728	0.792	0.98	0.0013322
Atp5j2	-0.281708	0.853	0.97	0.00141558
Ndufb10	-0.25637	0.731	0.98	0.0015447
Ptma	0.268474	0.994	1	0.00161202
Litaf	0.467605	0.347	0.099	0.00161397
Cd82	0.399391	0.561	0.386	0.00165946
Cited2	-0.276171	0.237	0.554	0.00190199
Ptbp3	0.433658	0.76	0.762	0.00217088
Mien1	-0.288559	0.618	0.921	0.00226949
Selenow	-0.28552	0.413	0.802	0.00240817
Tmed3	-0.291275	0.971	1	0.0024979
Scg3	-0.284517	0.951	1	0.00263025
Gsdma	0.505443	0.535	0.347	0.00270256
Psmb6	-0.261989	0.711	0.921	0.00273652
Pfkl	-0.274123	0.306	0.653	0.00277552
Gm10076	-0.295442	0.621	0.901	0.00281314
Btf3	0.26459	0.986	1	0.00291452
Glg1	-0.255194	0.457	0.842	0.00294199
Tbcb	-0.251359	0.451	0.842	0.00307889
Gbp2	0.507334	0.243	0.01	0.00336048
Tifa	0.429333	0.237	0.01	0.00379221
Herpud1	0.483752	0.723	0.752	0.00397035
Ptprn	-0.285342	0.876	1	0.00418359
Susd6	0.488187	0.517	0.376	0.00447304
Hspa5	0.348244	0.991	1	0.00539402
Mydgf	-0.287827	0.639	0.921	0.00543594
Nfkb1	0.499262	0.538	0.396	0.00553167
Gpx3	-0.39223	0.954	1	0.00563307
Hcfc1r1	-0.291113	0.486	0.851	0.00566807
Ndufs7	-0.254106	0.491	0.851	0.00576481
Appl2	0.443104	0.408	0.188	0.00577454
Bhlhe40	0.56791	0.448	0.228	0.00590182
Capn8	0.38463	0.231	0.01	0.0061491
Sdcbp	0.367763	0.78	0.822	0.00616611
Mapk6	0.431975	0.486	0.307	0.00672419
Atraid	-0.296149	0.543	0.881	0.0073321
Mpzl1	0.459336	0.477	0.297	0.00746931
Hnrnpa3	0.288028	0.936	0.98	0.0078329
C2cd4b	0.635287	0.656	0.535	0.00783952
Arhgdia	-0.271551	0.529	0.891	0.00798922
Pcbd1	-0.283866	0.725	0.95	0.00822559
Fas	0.444499	0.344	0.109	0.00930234
Mvp	0.400803	0.63	0.554	0.0100757
Ergic3	-0.259221	0.523	0.921	0.0101465
Plcb4	0.482717	0.512	0.347	0.0104479
Tnfaip3	0.340829	0.249	0.03	0.0127205
S100a10	0.525996	0.512	0.337	0.0149617
Rala	0.415624	0.76	0.792	0.0152536
Grk3	0.457919	0.575	0.465	0.0167865
Fam43a	0.483982	0.387	0.178	0.0185991
Id1	0.739985	0.65	0.485	0.0192211
Ddx3x	0.357921	0.757	0.762	0.0193138
Fgl2	0.46082	0.882	0.891	0.020495
Cxcl16	0.335042	0.24	0.03	0.0224512
Eif4g2	0.279418	0.934	0.97	0.0245795
Maff	0.384169	0.338	0.119	0.0254392
Lix1l	0.457492	0.436	0.248	0.0278807
Clic4	0.582735	0.584	0.525	0.0297834
Orai2	0.36985	0.303	0.089	0.0312781
Chmp4b	0.414011	0.656	0.634	0.0313989
Ehd1	0.546466	0.422	0.238	0.0351938
Neurl1a	0.378984	0.37	0.168	0.0369282
Eif5	0.277543	0.919	0.97	0.0372526
Cd14	1.05064	0.234	0.03	0.0405139
Socs3	0.517503	0.584	0.406	0.0422305
Tlr2	0.361042	0.309	0.089	0.0428517
Arf4	0.304648	0.87	0.871	0.0447241
Psmb1	-0.26025	0.763	0.96	0.0449629
Rbm3	0.313709	0.899	0.941	0.0465376
Vamp8	-0.253825	0.546	0.891	0.0500528
Fmnl2	0.484129	0.457	0.287	0.0508931
St18	0.445411	0.633	0.564	0.0516257
Serpine1	0.588732	0.234	0.03	0.0517479
Mocs2	0.399114	0.618	0.604	0.0520326
Hnrnpf	0.298131	0.87	0.911	0.0543396
Ly96	0.357759	0.373	0.168	0.05976
Serpina3n	0.42325	0.199	0.01	0.0603995
Cd81	-0.277955	0.824	0.97	0.0644835
Arpc1b	0.405259	0.653	0.614	0.0691479
Cdcp1	0.426074	0.494	0.337	0.0737435
Morf4l1	0.260156	0.936	0.99	0.0754572
Tnfaip2	0.463493	0.211	0.02	0.076513
Gnb2	-0.262652	0.858	1	0.0771866
Eif3e	0.322448	0.78	0.822	0.0781886
Tmem59	-0.253523	0.806	0.99	0.0782389
Psme2	0.365028	0.818	0.842	0.0851666
Slc2a1	0.439247	0.295	0.089	0.0890846
Myo1b	0.424689	0.639	0.554	0.0900993
Tomm7	0.317533	0.876	0.941	0.0912106
Scg2	0.305217	0.997	1	0.104326
Ppy	-0.917913	0.618	0.911	0.112223
Zc3h12a	0.30813	0.22	0.03	0.118902
Camk2d	0.429693	0.61	0.564	0.126674
Tmsb15b1	-0.252203	0.364	0.693	0.131229
Pde1c	0.438701	0.575	0.455	0.132109
Rnf130	-0.26645	0.786	0.96	0.134294
Relb	0.349374	0.312	0.109	0.136271
Il1r1	0.391082	0.858	0.851	0.147265
Cp	0.419154	0.171	0	0.153417
Csde1	0.320863	0.824	0.911	0.162175
Ripk2	0.378957	0.309	0.109	0.16469
Snhg6	0.36529	0.465	0.317	0.173374
Gfpt1	0.314107	0.795	0.851	0.199924
Sdc4	0.39828	0.737	0.752	0.202333
Heg1	0.503232	0.494	0.396	0.204643
Chka	0.442906	0.737	0.723	0.222938
Eif6	0.342399	0.659	0.644	0.228844
Serinc1	0.329518	0.78	0.832	0.231766
Atp11a	0.404337	0.425	0.257	0.242693
Psma3	0.28081	0.91	0.97	0.259384
Arrdc4	0.431908	0.425	0.257	0.26211
Anxa5	0.278174	0.916	0.98	0.265379
Cxcl2	1.19272	0.162	0	0.27735
Fos	-0.258321	0.197	0.426	0.300944
Vldlr	0.410222	0.376	0.198	0.308467
Igf1r	0.484	0.535	0.396	0.320939
Eif1a	0.355664	0.581	0.505	0.405252
Arf1	0.279462	0.867	0.98	0.413873
Arpc5	0.287339	0.821	0.901	0.41615
Pik3c2a	0.453515	0.494	0.406	0.42527
Peg3	-0.269765	0.948	1	0.460027
mt-Nd5	0.302829	0.948	0.97	0.462534
Cblc	0.326455	0.367	0.178	0.464653
Actg1	0.300954	0.997	0.98	0.475641
Gbp4	0.288078	0.185	0.02	0.479071
Rhbdl2	0.295532	0.269	0.089	0.500523
Sowahc	0.506165	0.431	0.287	0.50845
Ifitm3	0.435906	0.266	0.079	0.510725
Fosl2	0.297284	0.223	0.05	0.529183
Mal2	0.323372	0.295	0.119	0.545225
Ranbp2	0.371422	0.618	0.634	0.602632
Kalrn	0.325252	0.318	0.139	0.637076
Cd2ap	0.360315	0.659	0.743	0.650331
Sat1	0.52915	0.488	0.356	0.694615
Tmem30a	0.331834	0.728	0.782	0.707201
2810474O19Rik	0.476961	0.526	0.446	0.746756
M6pr	0.339552	0.645	0.693	0.754903
Hnrnpa2b1	0.270831	0.934	0.96	0.769818
Ghitm	0.40762	0.581	0.564	0.772047
2010107E04Rik	0.31698	0.789	0.822	0.86787
Tnip1	0.352978	0.355	0.188	1
Pnp	0.355953	0.535	0.465	1
Fnip1	0.341222	0.48	0.356	1
Tbrg1	0.254285	0.829	0.95	1
Cdkn2b	0.379198	0.338	0.168	1
Ldha	0.434808	0.306	0.119	1
5330417C22Rik	-0.259996	0.723	0.931	1
Cfl2	0.35939	0.607	0.653	1
Srsf2	0.308314	0.754	0.861	1
Mrpl52	0.297672	0.717	0.792	1
Zcchc6	0.394461	0.639	0.634	1
Hbp1	0.321248	0.428	0.297	1
St5	0.330602	0.413	0.287	1
Sprr1a	0.379126	0.147	0.01	1
Cpm	0.315882	0.289	0.129	1
Igfbp4	0.252248	0.176	0.03	1
Eif2s2	0.253742	0.85	0.911	1
8430408G22Rik	0.438016	0.266	0.099	1
Rnf11	0.282091	0.725	0.733	1
Lcn2	1.38191	0.188	0.04	1
Tubb4b	-0.259986	0.685	0.881	1
Gnl3	0.342142	0.59	0.564	1
Mbnl2	0.257336	0.899	0.941	1
Stxbp1	0.321658	0.662	0.693	1
Grpel2	0.358488	0.358	0.228	1
Pappa2	-0.337961	0.705	0.891	1
Ssh1	0.330575	0.425	0.307	1
Rassf4	0.312897	0.275	0.119	1
Gbp9	0.269006	0.179	0.04	1
Rsrc2	0.337369	0.751	0.842	1
Stx7	0.313326	0.607	0.673	1
Nos2	0.297209	0.118	0	1
F11r	0.270828	0.283	0.139	1
Slc4a4	0.339473	0.28	0.129	1
Muc1	0.363578	0.321	0.158	1
Prkacb	0.278575	0.763	0.861	1
Serping1	0.330326	0.723	0.743	1
Csf3	0.440133	0.116	0	1
Fam135a	0.33673	0.564	0.545	1
Saraf	0.261703	0.824	0.901	1
Psme1	0.2974	0.74	0.723	1
Cd47	0.251914	0.824	0.931	1
Rtn4	0.337951	0.688	0.782	1
Steap2	0.381107	0.367	0.238	1
Gal	0.968874	0.173	0.04	1
Xylt1	0.274958	0.243	0.099	1
Chp1	0.359357	0.445	0.337	1
Hmgb2	0.325166	0.445	0.337	1
Baz1a	0.259293	0.228	0.089	1
Ppp3ca	0.326713	0.52	0.455	1
Tacc2	0.397741	0.376	0.267	1
Dnajc21	0.283534	0.59	0.624	1
Capza2	0.273225	0.645	0.673	1
Slc11a2	0.342701	0.393	0.297	1
Mcl1	0.3221	0.604	0.624	1
Ero1l	0.473909	0.488	0.416	1
Tra2a	0.287067	0.65	0.663	1
4930539E08Rik	0.311294	0.139	0.02	1
Rgs4	0.518514	0.777	0.812	1
Cpne8	0.327098	0.344	0.228	1
Itgav	0.354109	0.431	0.347	1
Syt4	0.434611	0.601	0.584	1
Tmem158	0.261286	0.188	0.059	1
AW112010	0.324368	0.188	0.059	1
Trib1	0.360409	0.439	0.347	1
Hs6st1	0.395362	0.601	0.614	1
Tac1	1.12985	0.191	0.059	1
Hspe1	0.360947	0.89	0.911	1
Pdcd6ip	0.255837	0.685	0.743	1
Stt3a	0.275674	0.699	0.802	1
Tmem251	0.343482	0.384	0.277	1
Cnrip1	0.336112	0.376	0.277	1
Mrpl33	0.351909	0.777	0.871	1
Cul3	0.267102	0.621	0.713	1
Ankrd33b	0.371393	0.373	0.277	1
Apobec3	0.315245	0.425	0.337	1
Arfgef1	0.258972	0.679	0.812	1
Ang	0.358445	0.806	0.901	1
Adgrb3	0.286084	0.217	0.089	1
Klf10	0.333353	0.387	0.297	1
Khdrbs3	0.299053	0.543	0.574	1
Bhlhe41	0.310824	0.408	0.317	1
mt-Atp8	0.361319	0.384	0.307	1
Inpp5f	0.28579	0.558	0.535	1
Agfg1	0.256068	0.543	0.515	1
Fam84a	0.265165	0.228	0.109	1
Rad23b	0.287914	0.592	0.624	1
Tubb3	0.342225	0.257	0.139	1
Ybx3	0.288976	0.543	0.545	1
Mettl9	0.275848	0.659	0.713	1
Lmo4	0.277705	0.223	0.109	1
Rgs17	0.362214	0.572	0.554	1
Zfp36	0.342906	0.286	0.178	1
Slc38a5	-0.30388	0.243	0.416	1
Atf4	0.272865	0.694	0.762	1
Fchsd2	0.324341	0.382	0.317	1
Stx3	0.280718	0.509	0.515	1
Anxa7	0.285477	0.564	0.614	1
Bnip3	0.337368	0.555	0.535	1
C77080	0.264582	0.272	0.168	1
Nrip1	0.352403	0.483	0.455	1
Krt18	0.264651	0.786	0.812	1
Atp6v1a	0.297317	0.54	0.574	1
Purb	0.322763	0.598	0.693	1
Acsl4	0.302268	0.41	0.376	1
Sst	-1.48613	0.188	0.337	1
Ptpn13	0.281275	0.266	0.168	1
Smad1	0.282876	0.471	0.465	1
Hnrnpa0	0.28516	0.509	0.505	1
Vps35	0.261886	0.627	0.703	1
Arl8a	0.266993	0.436	0.396	1
Rora	0.337175	0.494	0.505	1
Zfp292	0.31389	0.647	0.733	1
Fndc3b	0.315069	0.546	0.614	1
Abi1	0.26297	0.387	0.337	1
Uso1	0.264459	0.671	0.772	1
Fhl2	0.260912	0.228	0.129	1
Nr3c1	0.286996	0.523	0.545	1
BC005537	0.280093	0.601	0.703	1
Akap11	0.283001	0.54	0.535	1
Glyr1	0.257678	0.546	0.594	1
Ppp1r15a	0.254112	0.376	0.287	1
Abcg1	0.294367	0.358	0.297	1
Atp6v1b2	0.252294	0.702	0.832	1
Mindy2	0.293871	0.558	0.634	1
Ywhaz	0.253694	0.647	0.713	1
Atp6v1h	0.267005	0.52	0.554	1
Lima1	0.288028	0.327	0.248	1
E330009J07Rik	0.27226	0.384	0.337	1
Esyt2	0.260058	0.396	0.347	1
Fnip2	0.268912	0.318	0.238	1
Sppl2a	0.327299	0.48	0.525	1
Myl12a	0.266704	0.552	0.574	1
Tmbim1	0.27454	0.384	0.337	1
Dhx15	0.255506	0.491	0.505	1
Ctnna1	0.292735	0.627	0.693	1
Hilpda	0.309144	0.251	0.158	1
Ets2	0.251346	0.5	0.475	1
Ssbp2	0.324407	0.442	0.455	1
Epb41l4b	0.302687	0.477	0.475	1
Gcnt2	0.322893	0.442	0.446	1
Sntb2	0.266821	0.315	0.238	1
Hspa1b	0.435614	0.139	0.05	1
Nbr1	0.282122	0.486	0.475	1
Grb2	0.304941	0.584	0.663	1
Cct4	0.252656	0.627	0.693	1
Wdr1	0.275707	0.422	0.406	1
Fgb	0.460019	0.324	0.218	1
Hivep3	0.264379	0.465	0.485	1
Daam1	0.296874	0.529	0.574	1
Nampt	0.256032	0.428	0.426	1
Crebrf	0.308633	0.353	0.307	1
Ell2	0.26195	0.434	0.406	1
Rnf14	0.252614	0.555	0.604	1
Slc4a7	0.262263	0.497	0.505	1
Tcp11l2	0.272933	0.292	0.238	1
Nars	0.283074	0.442	0.475	1
Med13	0.296379	0.416	0.426	1
March7	0.26181	0.601	0.673	1
Slc38a2	0.310416	0.532	0.604	1
P4ha1	0.302113	0.486	0.525	1
Plscr1	0.315844	0.358	0.337	1
Nostrin	0.290194	0.413	0.386	1
Abca1	0.29291	0.373	0.366	1
Clu	0.449479	0.503	0.515	1
Slc25a51	0.277849	0.48	0.525	1
AC160336.1	0.273769	0.292	0.238	1
Hspa1a	0.767466	0.156	0.099	1
Gm20186	0.285475	0.133	0.079	1
Neat1	0.281773	0.821	0.901	1
Naa50	0.257288	0.462	0.545	1
Nupr1	0.494043	0.211	0.168	1
Rhoc	0.256191	0.332	0.327	1
Gadd45g	0.342781	0.578	0.653	1
Pyy	-0.448386	0.922	0.97	1
Akap13	0.251433	0.454	0.505	1
Pitpnc1	0.256751	0.422	0.495	1
Crybb3	0.344256	0.168	0.248	1
Dnaja1	0.265573	0.751	0.921	1
Fermt2	0.30969	0.431	0.525	1
Hsph1	0.430823	0.358	0.426	1

## Sheet: Alpha_markers_S3_vs_Control
Gene	Avg ln(Fold change)	Fraction cells in sample expressing gene	Fraction cells in control expressing gene	Adjusted p-value
Irgm1	1.83007	0.962	0.218	4.52528e-41
Stat1	1.5692	0.958	0.257	2.66818e-39
Igtp	1.7617	0.92	0.198	3.00969e-37
Iigp1	2.86216	0.878	0.02	2.43443e-36
Ins2	-2.07448	0.997	1	5.968e-36
Gbp7	1.6395	0.902	0.178	6.216e-35
Gbp2	2.01165	0.846	0.01	6.23832e-34
Ins1	-2.1464	0.972	1	2.33152e-31
Psmb8	1.22556	0.906	0.594	3.72962e-29
Psmb10	1.04982	0.92	0.535	8.38391e-28
Gbp3	1.25057	0.762	0.04	5.03564e-26
Irgm2	1.10651	0.759	0.099	3.12457e-25
Serping1	0.93998	0.944	0.743	1.46764e-24
Gbp4	1.3766	0.696	0.02	1.34757e-23
Psmb9	1.0558	0.797	0.248	1.61565e-23
Tap1	0.986237	0.745	0.129	6.88926e-23
Ifi47	1.08862	0.657	0.02	1.18119e-20
mt-Nd4	0.444458	1	1	2.85592e-19
Snx10	0.820407	0.857	0.624	2.67615e-18
Irf1	0.947108	0.78	0.406	3.01549e-18
Psme1	0.736715	0.92	0.723	3.1322e-18
Psme2	0.630443	0.941	0.842	1.09094e-16
Cd274	0.865547	0.64	0.129	1.15523e-16
Selenop	0.8204	0.951	0.861	5.08166e-16
mt-Nd3	0.491115	1	1	4.70393e-15
Rps21	0.387667	1	1	2.38655e-14
Rtp4	0.700991	0.577	0.059	7.21523e-14
Rpl39	0.446201	1	1	1.89782e-13
Eef1a1	0.372892	1	1	2.02989e-13
mt-Co1	0.317166	1	1	2.42801e-13
Gm4951	0.737553	0.472	0	1.86778e-12
Gbp6	0.67129	0.469	0	2.66977e-12
Tapbp	0.590939	0.892	0.891	3.34225e-12
mt-Co3	0.301892	1	1	8.84541e-12
Ppa1	0.621256	0.867	0.812	1.42301e-11
Oasl2	0.654536	0.458	0.01	1.9634e-11
Gm12216	0.67162	0.626	0.228	2.97872e-11
Lamp2	0.544139	0.969	0.97	3.11642e-11
Samhd1	0.694924	0.636	0.317	7.99763e-11
Pla2g16	0.63778	0.787	0.624	1.60455e-10
Ssr4	-0.356425	0.99	1	3.32181e-10
mt-Nd5	0.466683	0.993	0.97	4.54252e-10
mt-Nd1	0.379572	1	1	6.35271e-10
Xaf1	0.560554	0.507	0.099	6.5897e-10
Gstm1	-0.322139	0.073	0.396	8.14384e-10
Hist1h1e	-0.295811	0.136	0.535	1.95494e-09
Rps29	0.338866	1	1	4.58621e-09
Rps20	0.300119	1	1	5.86365e-09
Parp14	0.589351	0.584	0.238	6.83235e-09
Il18bp	0.615898	0.629	0.327	7.92035e-09
Ube2m	-0.26201	0.196	0.653	8.13946e-09
Ppp1r1a	-0.381883	0.056	0.337	8.63589e-09
Stat2	0.575168	0.535	0.168	1.12829e-08
Ifit1	0.63073	0.531	0.149	1.28548e-08
mt-Nd2	0.383872	1	1	1.86346e-08
Mafa	-0.527332	0.042	0.297	2.77627e-08
B2m	0.546024	0.916	0.782	3.5463e-08
Ube2l6	0.612799	0.538	0.178	3.79393e-08
Atf5	-0.417579	0.115	0.455	5.11691e-08
Dtx3l	0.558127	0.451	0.079	6.02195e-08
Atp5g1	-0.391531	0.829	0.99	6.43983e-08
Psmd13	-0.418106	0.402	0.901	9.67381e-08
Parp9	0.51062	0.563	0.208	2.29587e-07
Dio1	-0.2981	0.171	0.564	2.84191e-07
Fgl2	0.606326	0.902	0.891	4.90723e-07
Zbp1	0.644182	0.36	0.02	5.81784e-07
Tpt1	0.267394	1	1	5.83928e-07
mt-Cytb	0.251452	1	1	5.88031e-07
Tmem140	0.493271	0.455	0.129	6.76223e-07
Gbp9	0.56866	0.378	0.04	7.69608e-07
Cnot6l	0.5163	0.881	0.911	9.16305e-07
Tubb4b	-0.45305	0.542	0.881	1.67655e-06
Tnfsf10	0.52291	0.388	0.059	1.71356e-06
Nampt	0.555376	0.619	0.426	1.7419e-06
Papss2	-0.269861	0.112	0.426	1.87474e-06
H2-T23	0.554566	0.766	0.653	1.97396e-06
Rpl5	0.30587	1	1	2.15288e-06
Parp12	0.505199	0.521	0.228	2.25916e-06
Idnk	0.557462	0.65	0.485	2.86609e-06
Rpl6	0.251984	1	1	2.92107e-06
Herc6	0.496724	0.503	0.198	3.16785e-06
Socs1	0.484018	0.339	0.02	4.11335e-06
Rps28	0.356463	0.976	0.99	5.88383e-06
Dbi	-0.3261	0.479	0.921	1.17359e-05
Bst2	0.529486	0.605	0.327	1.42171e-05
Tceal9	0.326167	0.993	1	1.48217e-05
Ubb	-0.274025	1	1	1.83579e-05
Fdps	-0.442495	0.353	0.733	2.0023e-05
Serinc1	0.399528	0.846	0.832	2.21373e-05
Arfgef1	0.409562	0.797	0.812	2.48416e-05
Gbp10	0.401882	0.287	0	3.34309e-05
G6pc2	-0.309465	0.105	0.376	3.7598e-05
AC078895.1	-0.32251	0.052	0.267	4.4563e-05
C1qa	-0.262663	0.157	0.485	5.15333e-05
Bbx	0.433602	0.839	0.871	5.88619e-05
Rps25	0.252646	0.997	1	7.95132e-05
Serf2	-0.302222	0.972	1	8.25249e-05
C2cd4b	-0.381719	0.203	0.535	8.77606e-05
Gbp8	0.42853	0.311	0.03	9.71711e-05
Ftl1	-0.416824	0.99	1	9.88055e-05
Eif5a	-0.308055	0.881	1	0.00010324
Rpl37	0.267771	0.993	1	0.000103817
Oaz1	-0.260466	0.993	1	0.000166571
Hadh	-0.306818	0.119	0.386	0.000179006
Rps4x	0.255521	1	1	0.000232604
Tkt	-0.272353	0.308	0.693	0.000287102
Gm12185	0.361981	0.259	0	0.00029197
Fkbp2	-0.328236	0.769	1	0.000293275
Tgtp2	0.318909	0.255	0	0.000380623
Stard10	-0.272918	0.584	0.921	0.000405964
Ndufa11	-0.297188	0.685	0.97	0.000509484
Ctso	0.39453	0.682	0.525	0.000522956
Drap1	-0.308179	0.661	0.921	0.000536135
Kif12	-0.263537	0.304	0.663	0.000537208
Pcsk1n	-0.250333	1	1	0.000550929
Timm17b	-0.252456	0.276	0.644	0.000569392
Lgals3bp	0.393418	0.955	0.941	0.00070988
Arhgdia	-0.305176	0.514	0.891	0.000717837
Tap2	0.46253	0.531	0.307	0.000747665
Ifih1	0.527176	0.633	0.436	0.0007678
Tgtp1	0.315103	0.245	0	0.000837058
Erp29	-0.264093	0.395	0.802	0.000908202
H3f3b	-0.33424	0.972	1	0.000965177
Tmem30a	0.373013	0.794	0.782	0.000973288
Rab25	-0.260164	0.374	0.752	0.000989245
Rnase4	0.459596	0.846	0.792	0.00105344
Prss53	-0.313183	0.059	0.257	0.00110767
Vwa5a	0.451897	0.521	0.317	0.00118369
Gls	0.444427	0.86	0.881	0.00124564
Ndufa13	-0.271834	0.85	1	0.00141522
Serpina10	0.384281	0.881	0.881	0.00152191
Tra2a	0.404761	0.72	0.663	0.0021855
Pam	0.279739	0.99	1	0.00230037
Rps27	0.269185	1	1	0.00239961
Folr1	-0.261011	0.147	0.416	0.00271227
F830016B08Rik	0.51259	0.227	0	0.00303855
Tmbim6	0.341646	0.906	0.921	0.00313353
Mrpl14	-0.299438	0.451	0.802	0.00325454
Egr1	0.554045	0.706	0.545	0.00377848
Ndufb9	-0.269847	0.85	0.98	0.00483827
Tra2b	0.384451	0.727	0.673	0.00678185
Gch1	-0.299441	0.678	0.931	0.00746077
Cenpx	-0.252296	0.35	0.703	0.00769908
Itpr1	0.390647	0.808	0.822	0.00836474
Ppib	-0.279999	0.706	0.95	0.00881636
Irf7	0.331274	0.301	0.059	0.0101415
Hnrnpa2b1	0.320084	0.965	0.96	0.0116743
Zcchc6	0.387717	0.692	0.634	0.0124348
Nlrc5	0.283158	0.22	0.01	0.0151669
Ssr2	-0.311783	0.843	1	0.015168
Ankrd17	0.358723	0.759	0.752	0.0206738
Khdrbs3	0.364404	0.629	0.574	0.0208445
Sdf2l1	-0.323651	0.378	0.693	0.023474
Shisa5	0.428286	0.657	0.574	0.0254438
Psmb5	-0.25349	0.797	0.98	0.0282251
Zbtb20	0.302837	0.969	0.96	0.0326823
Rbm3	0.300836	0.948	0.941	0.0339999
Irf8	0.255684	0.189	0	0.0468254
Jun	0.406014	0.881	0.822	0.0479998
Rabac1	-0.253542	0.86	1	0.0547096
Rnf213	0.360285	0.409	0.208	0.0578677
Hist1h2bc	-0.271679	0.524	0.822	0.0592982
Cox6c	0.252387	0.979	0.99	0.0606146
D8Ertd738e	-0.264236	0.657	0.921	0.0786261
Samd9l	0.38998	0.486	0.307	0.0830126
Papola	0.28955	0.913	0.911	0.0896765
Usp18	0.372563	0.399	0.188	0.0902674
Guk1	-0.259663	0.734	0.98	0.0967762
Lrrc10b	-0.268903	0.346	0.644	0.130157
Med28	0.325172	0.839	0.871	0.142295
Laptm4a	0.279794	0.934	0.911	0.153172
Hagh	-0.262813	0.49	0.832	0.185583
Ghitm	0.373666	0.615	0.564	0.201489
Ankrd12	0.336947	0.79	0.832	0.252558
Lpp	0.353463	0.734	0.762	0.262027
Gapdh	-0.317018	0.965	1	0.289205
Kcnq1ot1	0.367278	0.927	0.96	0.304381
Map2	0.294086	0.762	0.782	0.319616
Etv1	0.334057	0.927	0.96	0.342618
4932438A13Rik	0.310743	0.598	0.515	0.365406
Ly6e	0.365507	0.794	0.822	0.401592
Purb	0.372714	0.668	0.693	0.401736
Ube2d3	0.291698	0.909	0.99	0.447039
Clec2d	0.391634	0.392	0.208	0.477376
Apobec3	0.417399	0.479	0.337	0.492198
Irf9	0.335472	0.385	0.208	0.566718
Rtn4	0.348159	0.752	0.782	0.58787
Hnrnpa1	0.315538	0.822	0.861	0.618743
Zfp945	0.338623	0.406	0.238	0.670859
Uba7	0.278812	0.266	0.089	0.675974
Mitd1	0.328345	0.367	0.208	0.892139
Mbnl2	0.26078	0.93	0.941	0.912695
Tnrc6b	0.284449	0.755	0.822	0.91315
Selenot	0.280191	0.892	0.891	1
Kars	0.289606	0.577	0.495	1
Hist3h2ba	-0.281882	0.535	0.802	1
Phip	0.344968	0.829	0.881	1
Eif3e	0.274455	0.773	0.822	1
Arf3	0.285808	0.724	0.743	1
Tmsb4x	-0.273547	0.993	1	1
Gdap10	0.257378	0.231	0.069	1
Psma5	0.251257	0.79	0.941	1
Trim12c	0.264912	0.308	0.139	1
Tapbpl	0.341158	0.51	0.416	1
Foxp1	0.252831	0.794	0.881	1
Ube3a	0.285184	0.748	0.772	1
Cul3	0.320466	0.664	0.713	1
Zfp36	0.361321	0.339	0.178	1
Ifi27	0.52885	0.5	0.406	1
Vps37a	0.3515	0.678	0.693	1
Med13	0.275639	0.49	0.426	1
Ndst4	0.311801	0.535	0.485	1
Ptbp3	0.287902	0.72	0.762	1
Nmi	0.295338	0.395	0.267	1
Parp10	0.252437	0.273	0.119	1
Zc3hav1	0.30506	0.493	0.426	1
Ascc3	0.264308	0.619	0.564	1
Trafd1	0.339303	0.441	0.356	1
Fus	0.265936	0.846	0.931	1
Pdcd10	0.274753	0.699	0.733	1
Mt2	0.528741	0.531	0.436	1
Ssbp2	0.323278	0.49	0.455	1
Rbbp7	0.278589	0.846	0.911	1
Rnf115	0.280836	0.559	0.525	1
Ptpn1	0.333278	0.717	0.772	1
Unc80	0.276726	0.734	0.792	1
Tnrc6a	0.273761	0.678	0.762	1
Sppl2a	0.33711	0.524	0.525	1
Ubn2	0.29809	0.748	0.822	1
Snap25	0.264505	0.755	0.842	1
Ifitm3	0.390043	0.217	0.079	1
Iapp	-0.916099	0.99	1	1
Klhl24	0.297208	0.399	0.317	1
Irf2	0.304651	0.486	0.436	1
Plgrkt	0.278058	0.524	0.505	1
Lnpep	0.267634	0.476	0.416	1
Ctdsp2	0.252535	0.486	0.436	1
Rbp4	-0.300839	0.997	1	1
Pcm1	0.256384	0.682	0.762	1
Eif2ak2	0.296066	0.451	0.386	1
Erap1	0.28907	0.535	0.554	1
Fnip1	0.28037	0.455	0.356	1
Gna13	0.275868	0.434	0.347	1
1110038F14Rik	0.284481	0.531	0.525	1
Zdbf2	0.274475	0.703	0.792	1
G3bp2	0.258386	0.804	0.921	1
Zcchc7	0.289212	0.591	0.594	1
Sgsm2	0.261987	0.371	0.277	1
Nub1	0.282573	0.462	0.416	1
Hbp1	0.251572	0.388	0.297	1
Id1	-0.265563	0.29	0.485	1
Rasgrf2	0.267487	0.465	0.386	1
Nr3c1	0.283305	0.542	0.545	1
Zfp292	0.250098	0.668	0.733	1
Uhrf2	0.258444	0.503	0.455	1
Tsc22d1	0.283242	0.818	0.911	1
Crebrf	0.315146	0.378	0.307	1
Gadd45b	0.279641	0.301	0.198	1
Camk2d	0.264156	0.535	0.564	1
Mcl1	0.262267	0.573	0.624	1
Slc7a2	0.289916	0.769	0.822	1
Bend7	0.254371	0.577	0.604	1
Dbnl	0.257485	0.472	0.475	1
Fbxo3	0.257449	0.455	0.465	1
Wars	0.377926	0.381	0.347	1
Tmtc1	0.251542	0.374	0.317	1
Fam60a	0.279444	0.458	0.446	1
Kdm5a	0.25569	0.507	0.515	1
Glul	0.266568	0.605	0.634	1
Tacc2	0.294444	0.322	0.267	1
Brd1	0.270976	0.434	0.426	1
Smg1	0.25303	0.413	0.416	1
Gpc4	0.254574	0.528	0.584	1
Ppy	-0.707358	0.794	0.911	1
Mt1	0.567078	0.682	0.713	1
Spp1	0.359349	0.836	0.881	1
Trove2	0.276385	0.528	0.584	1
Fam208a	0.260202	0.465	0.525	1
Ctrb1	0.468787	0.178	0.287	1
Sst	-0.46092	0.343	0.337	1
Id2	0.262268	0.43	0.515	1
Dnajb1	0.286645	0.213	0.257	1

## Sheet: Alpha_markers_S4_vs_Control
Gene	Avg ln(Fold change)	Fraction cells in sample expressing gene	Fraction cells in control expressing gene	Adjusted p-value
Cebpd	2.41885	0.995	0.337	1.05858e-39
Gbp2	2.79534	0.957	0.01	6.77527e-39
Gbp3	1.82878	0.931	0.04	3.20054e-35
Gbp4	1.8236	0.878	0.02	4.8414e-33
Sphkap	-1.07675	0.239	0.96	8.42079e-33
Pnmal2	-0.810406	0.207	0.96	9.15539e-33
Ndufa4	-1.16056	0.42	1	2.81447e-32
Nfkbia	2.03188	0.947	0.436	3.87839e-32
Icam1	2.24258	0.846	0	2.90949e-31
Snx10	1.12705	0.968	0.624	4.36981e-31
Irf1	1.48169	0.926	0.406	9.61067e-30
Dbpht2	-1.0442	0.154	0.871	1.95931e-29
Basp1	1.46921	0.968	0.604	8.71286e-29
Gbp7	1.43296	0.872	0.178	9.00657e-28
Isg20	1.07859	0.984	0.782	6.81182e-27
Gm45159	1.3434	0.883	0.257	1.10506e-26
B2m	1.12283	0.984	0.782	1.27691e-26
Psmb10	1.06315	0.936	0.535	3.26841e-26
Junb	1.30434	0.968	0.535	4.85125e-26
Irgm1	1.29542	0.856	0.218	7.23622e-26
Marcks	1.15021	0.952	0.772	9.11477e-26
Iigp1	1.70081	0.771	0.02	1.21035e-25
Sod2	1.32377	0.952	0.832	2.48289e-25
Tap1	1.14039	0.814	0.129	3.55888e-25
Neurl3	1.6999	0.755	0.02	3.75766e-25
Slc7a8	-0.710807	0.17	0.842	8.45662e-25
Cebpb	1.50633	0.899	0.574	9.3458e-25
Gm42418	-0.689853	0.995	1	9.49341e-25
Psmb8	1.07546	0.904	0.594	1.41026e-24
Gbp6	1.02457	0.734	0	1.86193e-24
Igtp	1.25277	0.824	0.198	1.93489e-24
Cxcl10	2.42305	0.766	0.02	3.20119e-24
Ins1	-1.22826	0.851	1	4.10428e-24
Mt2	2.06725	0.894	0.436	1.42326e-23
Psmb9	1.0436	0.84	0.248	4.35876e-23
Birc3	1.11693	0.745	0.069	4.96237e-23
Kcnk16	-0.771715	0.202	0.832	6.68493e-23
Pnrc1	1.00029	0.968	0.743	7.20214e-23
Stat1	1.09844	0.83	0.257	1.10925e-22
Hist3h2ba	-0.800846	0.16	0.802	1.37344e-22
Steap4	1.58774	0.75	0.069	2.79521e-22
Slc2a5	-0.705491	0.277	0.901	3.8395e-22
Ins2	-0.886257	0.995	1	4.08473e-22
Defb1	1.76611	0.777	0.168	1.74566e-21
Glul	1.05997	0.91	0.634	3.22816e-21
Stard10	-0.676894	0.335	0.921	3.23711e-21
Fam183b	-0.882129	0.484	0.911	5.73455e-21
Litaf	0.927461	0.723	0.099	6.10547e-21
Gbp9	1.08068	0.691	0.04	7.43904e-21
Serpina10	0.825029	0.968	0.881	2.21802e-20
Serping1	0.835841	0.952	0.743	4.12038e-20
Pabpc1	0.826523	0.957	0.931	7.97128e-20
Cplx2	-0.716767	0.293	0.871	1.01698e-19
Gadd45b	1.53759	0.75	0.198	1.16524e-19
Wnt4	-0.882382	0.293	0.901	1.8959e-19
Rflna	-0.515081	0.074	0.634	3.47511e-19
Syt13	-0.763554	0.463	0.931	4.11304e-19
Mt1	1.85406	0.931	0.713	4.35867e-19
Rps29	0.498991	1	1	4.64837e-19
Psme2	0.753036	0.952	0.842	1.11574e-18
Pfkfb3	1.1245	0.686	0.089	1.13195e-18
Ifi47	0.97451	0.649	0.02	2.0092e-18
Psme1	0.736153	0.957	0.723	2.18014e-18
Mast4	0.980169	0.894	0.604	2.36963e-18
Ccl2	2.6519	0.617	0	2.86861e-18
Znrf1	0.862035	0.835	0.495	4.40225e-18
Pnmal1	-0.486862	0.144	0.733	5.51198e-18
Gbp5	1.01422	0.606	0	9.47476e-18
Hspa8	0.611907	1	1	1.01734e-17
Mapk15	-0.37328	0.037	0.525	1.27932e-17
Parp14	0.992425	0.75	0.238	1.41636e-17
Ociad2	-0.639939	0.191	0.782	1.94728e-17
Tmsb4x	-0.824246	0.995	1	2.39896e-17
Rps5	0.487942	1	1	2.88602e-17
Clic4	1.11499	0.814	0.525	3.24566e-17
Hspa1a	1.99627	0.67	0.099	4.19809e-17
Sbno2	0.870805	0.782	0.307	5.77976e-17
Ptpn1	0.747109	0.92	0.772	6.76422e-17
Uqcc2	-0.595928	0.809	0.99	1.46453e-16
Odc1	1.07498	0.84	0.505	3.7564e-16
Tapbp	0.708684	0.926	0.891	5.81965e-16
Rps20	0.388807	1	1	5.98305e-16
Arrdc4	0.985288	0.729	0.257	6.22065e-16
Pla2g16	0.82167	0.862	0.624	1.09749e-15
Gria2	-0.665669	0.271	0.812	1.11103e-15
Zcchc18	-0.675511	0.319	0.861	1.16555e-15
Ripk2	0.790106	0.654	0.109	1.64735e-15
Ralgds	0.876043	0.718	0.267	1.78851e-15
Vmp1	0.808289	0.856	0.604	3.79409e-15
Wnk3	-0.611467	0.096	0.584	4.33948e-15
C1qtnf4	-0.5077	0.293	0.851	4.8151e-15
Atf4	0.784049	0.91	0.762	5.0235e-15
Slc16a10	-0.597639	0.335	0.832	5.39635e-15
Slc30a8	-0.865163	0.676	0.96	5.55938e-15
H3f3a	-0.545519	0.979	1	6.94005e-15
Cd82	0.779232	0.771	0.386	7.44606e-15
Elf3	0.869637	0.723	0.317	1.09155e-14
Eef1a1	0.369136	1	1	1.11324e-14
Lgals3bp	0.608907	0.979	0.941	1.23582e-14
Atp1a1	-0.602261	0.755	1	1.29469e-14
Hapln1	-0.567874	0.09	0.564	1.34427e-14
Mvp	0.709405	0.824	0.554	2.81404e-14
Hif1a	0.855075	0.83	0.574	3.04842e-14
Gbp8	0.908577	0.553	0.03	4.02123e-14
Actg1	0.580548	1	0.98	4.17899e-14
Hsp90ab1	0.460794	1	1	4.46077e-14
Scd2	-0.586998	0.149	0.644	5.33547e-14
Gmpr	-0.516142	0.207	0.743	6.72506e-14
Dio1	-0.434336	0.096	0.564	6.91449e-14
Rpl3	0.378863	1	1	1.05689e-13
Rhou	0.773828	0.851	0.614	1.07755e-13
Ndufb9	-0.529042	0.803	0.98	1.11035e-13
Gatsl2	-0.725206	0.548	0.931	1.2047e-13
H2-D1	0.545286	1	1	1.27402e-13
Nfkbiz	0.767376	0.686	0.218	1.32849e-13
Jun	0.866006	0.952	0.822	1.66074e-13
Coa3	-0.518212	0.75	0.99	3.19198e-13
Rimbp2	-0.417618	0.144	0.663	3.98853e-13
Tpt1	0.350362	1	1	4.02153e-13
Cbfa2t3	-0.442269	0.112	0.594	4.19311e-13
Rps4x	0.350441	1	1	4.23061e-13
Sdc4	0.799109	0.883	0.752	4.54552e-13
Clic1	0.657322	0.947	0.891	4.79553e-13
Tubb5	0.658843	0.957	0.792	5.59542e-13
Hepacam2	-0.456543	0.154	0.644	6.43426e-13
mt-Co1	0.332167	1	1	7.75136e-13
Rtp4	0.661404	0.585	0.059	8.1851e-13
Eif6	0.683203	0.856	0.644	8.79106e-13
Rpl6	0.35356	1	1	9.01125e-13
Hspa1b	1.1587	0.559	0.05	1.01363e-12
Sqstm1	0.853845	0.835	0.693	1.17976e-12
Hist1h2bc	-0.591224	0.346	0.822	1.31375e-12
Ube2d3	0.546267	0.963	0.99	1.31857e-12
Gnai1	-0.452077	0.186	0.703	1.78946e-12
Anxa6	0.720088	0.888	0.752	1.95675e-12
Rack1	0.396907	1	1	2.07731e-12
Stat3	0.61301	0.936	0.832	2.0817e-12
Rps12	0.366058	1	1	2.12945e-12
Nedd4	-0.481709	0.649	0.98	2.48441e-12
Arg1	-0.489384	0.08	0.525	2.65704e-12
Ube2l6	0.67791	0.649	0.178	2.88287e-12
Mrpl28	-0.493458	0.293	0.812	3.45427e-12
Tlr2	0.682443	0.58	0.089	3.74599e-12
Mtch1	-0.50788	0.612	0.97	4.39781e-12
Rtn4	0.684306	0.883	0.782	4.93382e-12
Tap2	0.745824	0.702	0.307	4.95771e-12
Tmsb15b2	-0.683078	0.319	0.832	5.64601e-12
Susd6	0.690512	0.713	0.376	6.26811e-12
Cd274	0.792091	0.585	0.129	6.79312e-12
Dtx3l	0.630189	0.559	0.079	6.97943e-12
Tmsb15l	-0.373423	0.043	0.436	8.18677e-12
Cfap36	-0.518617	0.399	0.881	1.03116e-11
Apobec3	0.698876	0.713	0.337	1.13232e-11
Cxcl1	2.00146	0.468	0	1.34406e-11
Oxtr	-0.457075	0.08	0.505	1.3907e-11
Ndufb7	-0.512245	0.612	0.97	1.47244e-11
Kctd12b	-0.29093	0.005	0.327	1.6146e-11
Dgcr6	-0.302479	0.112	0.584	1.67224e-11
mt-Co2	0.300163	1	1	1.73748e-11
Socs1	0.689237	0.489	0.02	1.76509e-11
Ndufb4	-0.510184	0.559	0.941	1.80387e-11
Ctxn2	-0.352752	0.059	0.465	1.90474e-11
Ndufa11	-0.488887	0.66	0.97	2.00976e-11
Spon2	-0.348598	0.053	0.446	2.21058e-11
Syt7	-0.475983	0.415	0.881	2.26166e-11
Tbrg1	0.55695	0.952	0.95	2.26748e-11
H2-K1	0.499083	0.995	1	2.35897e-11
Atp6v1b2	0.588516	0.91	0.832	2.49247e-11
Ift20	-0.505832	0.527	0.931	2.86523e-11
Cdcp1	0.685508	0.713	0.337	3.10959e-11
Cenpv	-0.473691	0.404	0.871	3.14527e-11
Rps2	0.344206	1	1	3.2754e-11
Ifitm3	1.32225	0.543	0.079	3.48231e-11
Ostc	-0.455273	0.793	0.98	3.48973e-11
Tmem205	-0.30927	0.096	0.535	3.91414e-11
Rpl18a	0.357591	1	1	4.22883e-11
Tifa	0.864933	0.463	0.01	5.98718e-11
Herc6	0.64974	0.622	0.198	6.27498e-11
Mettl26	-0.511044	0.452	0.901	6.46871e-11
Slc7a2	-0.530183	0.34	0.822	7.60136e-11
Cryba2	-0.62136	0.314	0.802	7.95894e-11
Vwa5b2	-0.368516	0.106	0.535	8.41933e-11
Rplp2	0.360703	1	1	9.59249e-11
Rex1bd	-0.456138	0.314	0.812	9.9002e-11
Efcab1	-0.400782	0.17	0.644	1.03375e-10
Ppa1	0.591601	0.904	0.812	1.30699e-10
Upp1	0.668268	0.92	0.802	1.39921e-10
Rps27	0.344164	1	1	1.64017e-10
Scgn	-0.513228	0.34	0.782	1.78534e-10
Zcrb1	-0.494483	0.745	0.96	1.81515e-10
Ptp4a1	0.795977	0.787	0.554	2.24817e-10
Ehf	0.685457	0.654	0.228	2.33632e-10
Gsap	0.593285	0.548	0.109	2.44438e-10
Eid1	-0.504689	0.543	0.96	2.60011e-10
Chmp4b	0.599776	0.84	0.634	2.65063e-10
5330434G04Rik	-0.335565	0.085	0.485	2.6579e-10
Hsp90aa1	0.559369	1	1	2.82409e-10
Zbp1	0.694115	0.457	0.02	3.09873e-10
Aes	-0.435861	0.888	0.99	4.02449e-10
Rps21	0.353295	1	1	4.34196e-10
Wbp1	-0.298875	0.117	0.574	4.91348e-10
Arpc1a	-0.411951	0.83	0.98	4.94054e-10
Atpif1	-0.475151	0.899	1	5.56605e-10
Rpl26	0.295711	1	1	5.61236e-10
Rpl37	0.325151	1	1	5.67648e-10
Pnp	0.706787	0.729	0.465	6.00668e-10
Il6ra	-0.446501	0.17	0.634	6.66316e-10
Tnip1	0.623316	0.601	0.188	7.30596e-10
C2cd4b	1.17444	0.793	0.535	7.60262e-10
Gpd2	-0.46562	0.282	0.733	7.99025e-10
Oaz1	-0.365278	0.989	1	8.34802e-10
Zbtb4	-0.423144	0.218	0.683	8.44418e-10
Lysmd2	-0.385606	0.202	0.673	9.03506e-10
Mageh1	-0.56957	0.585	0.95	9.0668e-10
Il18bp	0.566692	0.681	0.327	9.21515e-10
Fas	0.627287	0.543	0.109	1.0129e-09
Nfkb1	0.78088	0.702	0.396	1.16899e-09
Rab27a	-0.328918	0.154	0.614	1.30912e-09
Ndufb11	-0.392298	0.91	1	1.31715e-09
Tapbpl	0.645807	0.729	0.416	1.68742e-09
Rpl39	0.371375	1	1	1.78207e-09
Fgd2	-0.27664	0.064	0.436	1.79419e-09
Pxdc1	0.680793	0.468	0.05	2.156e-09
Chd4	-0.482144	0.431	0.861	2.44244e-09
Kif1b	-0.433256	0.367	0.832	2.70432e-09
Hsd17b4	-0.251779	0.053	0.406	2.72206e-09
Btg1	0.623402	0.894	0.693	2.74239e-09
Abhd8	-0.273279	0.128	0.574	3.23274e-09
Anxa7	0.559391	0.798	0.614	3.43923e-09
Cebpzos	-0.3813	0.191	0.663	3.6148e-09
2410015M20Rik	-0.422627	0.644	0.98	4.03063e-09
Tmem140	0.62046	0.527	0.129	4.34343e-09
Irgm2	0.534279	0.516	0.099	4.43352e-09
Ndufs5	-0.42017	0.803	0.98	4.48815e-09
Rcan3	-0.348573	0.234	0.713	4.63585e-09
Gprasp2	-0.279389	0.085	0.475	4.84836e-09
Fam3c	-0.421115	0.303	0.762	5.07056e-09
Ptp4a2	0.537574	0.894	0.792	6.88221e-09
Zmynd8	-0.43931	0.415	0.851	7.4622e-09
Rpl10a	0.327778	1	1	7.59203e-09
Csf1	0.675057	0.489	0.079	8.02103e-09
Gbp10	0.500197	0.394	0	1.06064e-08
Ifngr2	0.541283	0.489	0.089	1.07127e-08
Rab37	-0.303955	0.138	0.564	1.10837e-08
Nkx2-2	-0.370192	0.207	0.663	1.1225e-08
Sat1	0.765333	0.686	0.356	1.12617e-08
Gstp1	-0.262863	0.069	0.436	1.21183e-08
Tnfsf10	0.512051	0.457	0.059	1.21523e-08
Pcbd1	-0.478944	0.66	0.95	1.25419e-08
Ghitm	0.561146	0.787	0.564	1.29125e-08
Nt5c	-0.297563	0.191	0.644	1.35432e-08
Bcl3	0.529044	0.681	0.356	1.58834e-08
Tmem176b	0.539231	0.947	0.95	1.66443e-08
Nos2	1.06483	0.388	0	1.6689e-08
Ldlr	-0.420054	0.234	0.683	1.81361e-08
Rab3a	-0.332079	0.128	0.505	2.13312e-08
Ptpn2	0.644005	0.702	0.446	2.20893e-08
Rab7	0.51277	0.894	0.832	2.36349e-08
Rpl14	0.301398	1	1	2.65796e-08
Rps14	0.28082	1	1	3.95398e-08
Tra2a	0.588813	0.814	0.663	4.10733e-08
Acot13	-0.353427	0.223	0.673	4.18295e-08
Nab1	0.633127	0.617	0.297	4.40432e-08
Cdkn1b	-0.326613	0.176	0.614	4.41948e-08
Gpr119	-0.313854	0.048	0.376	4.58777e-08
Abcd3	-0.38951	0.261	0.683	4.64782e-08
Hes6	-0.286257	0.074	0.426	4.77857e-08
Naa38	-0.355679	0.309	0.772	4.83219e-08
Eci2	-0.476033	0.399	0.822	4.95856e-08
Nav1	-0.304093	0.154	0.574	5.08497e-08
Ptov1	-0.480894	0.548	0.95	5.23419e-08
Tmem14c	-0.414251	0.335	0.792	5.35041e-08
Slc25a23	-0.263056	0.096	0.475	5.6347e-08
Arl3	-0.478319	0.532	0.921	5.82466e-08
Rpl23	0.29848	1	1	5.95704e-08
Pigp	-0.400945	0.457	0.901	6.14612e-08
Rnf138rt1	-0.291038	0.074	0.426	6.17638e-08
Plpp5	-0.272646	0.202	0.644	6.78795e-08
Ucp2	-0.461175	0.702	0.95	6.996e-08
Skil	0.704592	0.713	0.426	7.10735e-08
Eif4a1	0.423038	0.984	0.99	7.3407e-08
H2-T23	0.567343	0.803	0.653	7.34946e-08
Dynlt1f	-0.261274	0.112	0.495	7.54044e-08
Trappc2l	-0.441737	0.532	0.891	8.18934e-08
Chic1	-0.458416	0.372	0.772	8.22853e-08
Ctnnb1	0.520478	0.936	0.871	8.44794e-08
Cxxc4	-0.288047	0.149	0.554	9.6554e-08
Rpl37a	0.268333	1	1	1.01314e-07
Gnao1	-0.446306	0.484	0.881	1.16727e-07
Rpl28	0.320329	1	1	1.17101e-07
Mrpl36	-0.368451	0.367	0.822	1.37408e-07
Mrps33	-0.415112	0.644	0.941	1.37472e-07
Anp32a	-0.359251	0.378	0.861	1.46089e-07
Adgrg1	-0.319067	0.197	0.624	1.5354e-07
Rpl29	0.320748	1	1	1.57044e-07
Spin1	0.546424	0.649	0.327	1.59448e-07
Rps19	0.304631	1	1	1.59482e-07
Tmem147	-0.389258	0.388	0.802	1.71124e-07
Rnd3	0.499635	0.388	0.02	1.76007e-07
Ppp1r15a	0.552893	0.633	0.287	1.77454e-07
Alcam	0.496882	0.947	0.911	1.86647e-07
Atp1b1	-0.368617	0.489	0.891	1.87494e-07
Rps3	0.284144	1	1	2.02866e-07
Rps18	0.277861	1	1	2.08111e-07
Sorbs2	-0.296285	0.176	0.614	2.11165e-07
Hamp	2.28739	0.511	0.139	2.25733e-07
Ifitm2	0.906619	0.83	0.792	2.31312e-07
Twf1	-0.374885	0.34	0.802	2.34169e-07
AW112010	1.03579	0.426	0.059	2.40951e-07
Chd3	-0.336442	0.287	0.733	2.47683e-07
Xbp1	0.577615	0.92	0.881	2.55504e-07
Cisd1	-0.399231	0.628	0.95	2.82395e-07
Cyb5a	-0.308966	0.149	0.525	3.23463e-07
Fau	0.312677	1	1	3.28754e-07
Hist1h1c	-0.491256	0.303	0.713	3.71793e-07
Mpc2	-0.464147	0.58	0.891	3.80944e-07
Fmnl2	0.5469	0.606	0.287	3.95118e-07
Arglu1	-0.420003	0.473	0.911	4.40976e-07
Josd2	-0.25908	0.133	0.525	4.45005e-07
Nxf1	-0.363101	0.335	0.762	4.76407e-07
Socs3	0.677096	0.718	0.406	4.83394e-07
Zcchc6	0.525679	0.814	0.634	4.97062e-07
Hmgn3	-0.482437	0.676	0.941	4.98607e-07
Calm1	-0.357229	1	1	5.22291e-07
St14	0.524433	0.622	0.307	5.26726e-07
Dock11	-0.280673	0.106	0.465	5.81911e-07
Rps8	0.291863	1	1	6.1289e-07
Rpsa	0.264539	1	1	6.1289e-07
Arid5a	0.456517	0.447	0.089	6.19423e-07
mt-Nd4	0.26208	1	1	6.22126e-07
Cnpy2	-0.387241	0.681	0.98	6.27346e-07
Mrps36	-0.315165	0.223	0.673	6.60346e-07
H2afv	-0.38823	0.388	0.812	6.75685e-07
Cpeb4	0.554989	0.676	0.446	7.2115e-07
Ndufa8	-0.401905	0.686	0.95	7.57087e-07
Ehd1	0.736767	0.564	0.238	7.61222e-07
Atp11a	0.566129	0.58	0.257	7.73716e-07
Gm20342	-0.27529	0.08	0.406	7.86106e-07
Stat2	0.476089	0.527	0.168	8.33314e-07
Ubc	0.537003	0.989	1	8.59433e-07
Dap	0.415792	0.989	0.98	8.80927e-07
Parp12	0.506335	0.559	0.228	9.00657e-07
Rplp1	0.255762	1	1	1.07878e-06
8430408G22Rik	0.769417	0.468	0.099	1.13228e-06
Rps9	0.2545	1	1	1.13326e-06
Tmod2	-0.319042	0.314	0.752	1.17577e-06
Nsd1	-0.405119	0.388	0.832	1.17727e-06
Ddc	-0.48567	0.197	0.564	1.2178e-06
Ttll7	-0.251312	0.202	0.634	1.23796e-06
Zfyve21	-0.262324	0.154	0.554	1.25588e-06
Xaf1	0.441374	0.463	0.099	1.29589e-06
Acat1	-0.336231	0.394	0.782	1.35756e-06
Atp5h	-0.372929	0.963	1	1.40626e-06
Tmbim4	0.474797	0.846	0.822	1.40717e-06
Trafd1	0.481844	0.638	0.356	1.52301e-06
Gtf2i	-0.337157	0.335	0.802	1.57731e-06
S100a10	0.72192	0.628	0.337	1.57943e-06
Dpysl2	-0.333648	0.287	0.703	1.65377e-06
Snf8	-0.350552	0.41	0.832	1.65933e-06
Mum1l1	-0.300975	0.154	0.554	1.7439e-06
1110065P20Rik	-0.398208	0.372	0.772	1.78262e-06
Mapk6	0.562765	0.596	0.307	1.9607e-06
Drap1	-0.412253	0.58	0.921	1.9717e-06
Hadh	-0.397942	0.085	0.386	2.11486e-06
Ndufc1	-0.399635	0.553	0.921	2.18657e-06
Ugt2b34	-0.519185	0.394	0.782	2.20369e-06
Tnfaip2	0.882582	0.356	0.02	2.20486e-06
Glrx5	-0.353214	0.346	0.743	2.29336e-06
Tmsb15b1	-0.459977	0.277	0.693	2.36845e-06
Oasl2	0.390718	0.34	0.01	2.56404e-06
Rad23a	-0.346731	0.287	0.703	3.21488e-06
Kcnmb2	-0.28604	0.128	0.475	3.26658e-06
Timm17b	-0.338971	0.239	0.644	3.336e-06
Mafa	-0.586781	0.037	0.297	3.46057e-06
Ncam1	-0.409661	0.559	0.941	3.62951e-06
Dut	-0.329525	0.324	0.762	3.66014e-06
Slc38a4	-0.379485	0.447	0.861	3.8081e-06
Ppp1r1a	-0.406364	0.059	0.337	3.92609e-06
Ndufb10	-0.375127	0.761	0.98	4.19128e-06
Tnrc6c	-0.26322	0.277	0.733	4.22967e-06
Lman1	-0.372248	0.729	0.931	4.24689e-06
Enpp4	0.493882	0.59	0.287	4.35904e-06
Ap1s2	-0.388653	0.319	0.693	4.76274e-06
Cyb5r3	-0.396785	0.665	0.96	4.81521e-06
Ppdpf	-0.311691	0.207	0.624	4.90587e-06
Gtf3a	-0.307459	0.197	0.584	5.02305e-06
Pgp	-0.349976	0.298	0.723	5.04967e-06
Isg15	0.509544	0.335	0.01	5.0518e-06
Elob	-0.369549	0.798	1	5.28799e-06
Shb	0.438748	0.654	0.386	5.39799e-06
Rpl38	0.268213	1	1	5.43282e-06
Mlkl	0.445707	0.415	0.079	5.50053e-06
Rpl34	0.269746	1	1	5.69702e-06
Tmbim6	0.389028	0.957	0.921	5.78642e-06
Taldo1	-0.345144	0.548	0.901	6.26231e-06
March5	0.473176	0.83	0.723	6.32225e-06
Sfrp5	-0.485058	0.484	0.881	6.48881e-06
Atp5g1	-0.374109	0.856	0.99	6.79305e-06
Taok2	-0.285093	0.197	0.604	7.29855e-06
Ppib	-0.384089	0.718	0.95	7.52399e-06
Mbd2	0.524487	0.761	0.594	7.6758e-06
Wdr6	-0.333807	0.207	0.584	8.25288e-06
Rpl10	0.256416	1	1	8.6323e-06
Dhx32	-0.256262	0.197	0.594	8.93439e-06
Selenom	-0.350543	0.431	0.861	9.29897e-06
Pgls	-0.333484	0.638	0.921	9.54072e-06
Bcl2l1	0.463808	0.649	0.406	1.01813e-05
Gna13	0.495163	0.622	0.347	1.02727e-05
Tesc	-0.250213	0.106	0.446	1.052e-05
Parp9	0.428136	0.559	0.208	1.07074e-05
Lars2	-0.25715	0.154	0.525	1.14001e-05
Dync2h1	-0.254939	0.122	0.465	1.14224e-05
Hist1h1e	-0.269671	0.154	0.535	1.15874e-05
Tmem107	-0.348932	0.356	0.772	1.16661e-05
Pbxip1	-0.39784	0.41	0.782	1.16775e-05
Dnmt3a	-0.350506	0.324	0.723	1.16901e-05
Rhoc	0.543004	0.601	0.327	1.18657e-05
Shisa5	0.459503	0.761	0.574	1.24017e-05
Rmdn3	0.497508	0.548	0.248	1.26229e-05
Edf1	-0.363309	0.718	0.96	1.35216e-05
Sec61b	-0.31586	0.963	1	1.5109e-05
Scp2	-0.393006	0.676	0.95	1.52157e-05
Maff	0.444171	0.447	0.119	1.57536e-05
Irf9	0.481214	0.527	0.208	1.57703e-05
Cdh2	-0.271356	0.239	0.663	1.60049e-05
Rplp0	0.26913	1	1	1.65026e-05
Fh1	-0.326654	0.293	0.673	1.67141e-05
Tob1	-0.307783	0.16	0.505	1.6772e-05
Cox20	-0.277626	0.245	0.653	1.70496e-05
Arsb	-0.303765	0.186	0.574	1.73089e-05
Nampt	0.500202	0.628	0.426	1.90067e-05
Rps25	0.260596	1	1	2.0124e-05
Cxcl16	0.58149	0.34	0.03	2.01277e-05
Fgl2	0.546071	0.947	0.891	2.0163e-05
Rbm39	0.345184	0.973	0.97	2.02088e-05
Trp53i13	-0.308898	0.176	0.564	2.05008e-05
Dnajb1	0.612859	0.564	0.257	2.06413e-05
Ccnd2	-0.415571	0.862	0.98	2.09036e-05
Atp5j2	-0.349915	0.899	0.97	2.17791e-05
Tnrc6b	-0.310442	0.367	0.822	2.20759e-05
Stxbp1	0.469175	0.787	0.693	2.31995e-05
Acly	-0.386312	0.793	0.99	2.33239e-05
Tnfaip3	0.574801	0.34	0.03	2.39504e-05
Csrnp1	0.368363	0.298	0	2.39682e-05
Grk3	0.505576	0.67	0.465	2.56691e-05
Sox4	-0.419301	0.197	0.574	2.58592e-05
Car8	-0.301704	0.128	0.455	2.60297e-05
Pycr2	-0.340266	0.436	0.822	2.69441e-05
Ndufb8	-0.363356	0.649	0.931	2.87694e-05
Fndc3a	0.414111	0.931	0.901	2.90246e-05
Tmem65	-0.317325	0.293	0.673	2.95869e-05
Sh3glb1	0.465708	0.899	0.891	2.97609e-05
Atp2a2	-0.415974	0.596	0.891	3.01254e-05
Lrrc10b	-0.390478	0.271	0.644	3.03487e-05
Ankrd33b	0.596958	0.564	0.277	3.18355e-05
Pebp1	-0.339906	0.941	0.99	3.19029e-05
Atf3	0.526713	0.335	0.03	3.26256e-05
Rpl36	0.274835	0.995	1	3.59485e-05
Bpnt1	-0.309458	0.261	0.634	3.94085e-05
Tubb3	0.842943	0.452	0.139	4.04336e-05
Clec2d	0.524837	0.527	0.208	4.38228e-05
Vgf	0.764055	0.84	0.723	4.63859e-05
Srsf5	-0.325033	0.702	0.97	5.08374e-05
Gng2	0.521068	0.585	0.366	5.30412e-05
Eif3e	0.342797	0.878	0.822	5.48168e-05
Cops3	-0.282769	0.362	0.762	5.84435e-05
Kif12	-0.313402	0.282	0.663	5.92389e-05
Dnajb9	0.436075	0.862	0.673	5.97851e-05
Ssr2	-0.372655	0.883	1	6.04083e-05
Exoc3l4	0.37096	0.314	0.02	6.28041e-05
Cacna1a	-0.295993	0.261	0.644	6.3814e-05
Mrpl41	-0.328488	0.309	0.683	6.46552e-05
G6pc2	-0.366492	0.09	0.376	6.82632e-05
Lamtor4	-0.341918	0.457	0.822	6.85765e-05
Rtn3	-0.367041	0.622	0.95	7.03315e-05
Ctsb	0.348529	0.979	1	7.14933e-05
Commd1	-0.310962	0.356	0.752	7.26993e-05
Sprr1a	0.840176	0.303	0.01	7.31995e-05
Srp14	-0.343591	0.787	0.98	7.43529e-05
Lage3	-0.276162	0.191	0.545	7.76182e-05
Smarca1	-0.320611	0.234	0.584	7.7946e-05
Hspa5	0.352406	1	1	7.88456e-05
Tmem160	-0.304396	0.277	0.653	7.95217e-05
Acod1	0.575953	0.282	0	7.97495e-05
Pcsk2os1	-0.293686	0.378	0.812	8.2743e-05
Elof1	-0.307004	0.41	0.822	8.6542e-05
Ikbip	-0.333553	0.394	0.832	8.71766e-05
Errfi1	0.738018	0.521	0.228	8.97875e-05
Fam173a	-0.312388	0.372	0.792	8.98102e-05
Parp10	0.382216	0.426	0.119	8.98686e-05
Krt18	0.590786	0.867	0.812	9.54223e-05
Camk2d	0.470501	0.718	0.564	9.55686e-05
Smim11	-0.268308	0.303	0.752	9.77206e-05
Syp	-0.251542	0.25	0.663	0.000102411
Tmem208	-0.328277	0.436	0.832	0.00010987
Gpx1	0.552072	0.734	0.653	0.000113032
Serf2	-0.330997	0.984	1	0.000118375
C1ra	0.37421	0.319	0.03	0.00012344
Pgrmc1	-0.404254	0.67	0.931	0.000141519
Pim1	0.456766	0.372	0.069	0.000142701
Mrps16	-0.340271	0.378	0.762	0.000150575
Hivep3	0.500524	0.649	0.485	0.000154293
Bmyc	-0.252596	0.234	0.634	0.000154713
Usp9x	-0.324808	0.601	0.95	0.000155321
Etv6	0.390237	0.505	0.218	0.000165172
Snap47	-0.274645	0.319	0.723	0.000169208
Arf4	0.370323	0.92	0.871	0.000171985
Tpst2	-0.254731	0.234	0.624	0.000175983
Neurl1a	0.418118	0.457	0.168	0.000176223
Etv1	-0.474914	0.681	0.96	0.000178338
Zfand5	0.482993	0.761	0.644	0.000211038
Mien1	-0.349873	0.649	0.921	0.000213211
Bola1	-0.297499	0.213	0.584	0.000214088
Papss1	-0.264545	0.207	0.564	0.00022708
Fosl2	0.454359	0.335	0.05	0.000237415
Gna11	-0.33216	0.505	0.861	0.000239084
Hint2	-0.281949	0.314	0.693	0.000243156
Ift57	-0.32234	0.372	0.772	0.000248839
Bhlhe40	0.592098	0.505	0.228	0.000267039
Tmed4	-0.318651	0.521	0.891	0.000276052
Cadps	-0.292813	0.314	0.683	0.000287536
Mid1ip1	-0.371814	0.383	0.743	0.00029048
Gnl3	0.531793	0.713	0.564	0.000318018
H1f0	-0.398791	0.378	0.762	0.00031831
Dbi	-0.324757	0.537	0.921	0.000325673
Eef1a2	-0.352644	0.356	0.743	0.000353821
Muc1	0.520339	0.463	0.158	0.000354211
Ccnd1	-0.264616	0.293	0.673	0.000417697
Cuedc2	-0.270957	0.298	0.673	0.000450803
Ddt	-0.264619	0.287	0.673	0.000466663
Tuba1a	-0.423848	0.766	0.98	0.0004775
Sppl2a	0.513106	0.644	0.525	0.000510866
Psmb5	-0.32722	0.787	0.98	0.000514394
Eprs	-0.330914	0.707	0.95	0.000531849
Relb	0.420494	0.404	0.109	0.000549792
Golim4	-0.259103	0.324	0.693	0.000557435
Pde1c	0.502215	0.665	0.455	0.000590741
Cotl1	-0.29495	0.298	0.663	0.000610262
Entpd3	0.3869	0.447	0.178	0.00061585
F11r	0.391489	0.415	0.139	0.000649969
Gm5617	-0.320711	0.426	0.792	0.000706548
Ndufs7	-0.31948	0.521	0.851	0.000717489
Hsp90b1	-0.324673	0.968	1	0.000732821
Nap1l5	-0.305397	0.319	0.673	0.000734974
Rabac1	-0.333462	0.878	1	0.000739465
Orai2	0.41632	0.367	0.089	0.000757525
Vwa5a	0.442179	0.548	0.317	0.000791567
Hagh	-0.35045	0.452	0.832	0.000801349
Camk2b	-0.325788	0.527	0.861	0.000819502
Tmem234	-0.290577	0.622	0.941	0.000854438
Rnf130	-0.337034	0.803	0.96	0.000863577
Neat1	0.707314	0.92	0.901	0.000900671
Klhl7	-0.257268	0.287	0.653	0.000930043
Msi2	-0.330606	0.649	0.95	0.000957094
Timm13	-0.294887	0.67	0.941	0.000988098
Ptms	-0.362832	0.691	0.97	0.00100203
Ncor1	-0.304926	0.771	0.96	0.00101365
Ndufa13	-0.288337	0.883	1	0.00105708
Cgn	0.476688	0.638	0.406	0.00108532
Tbl1x	-0.32819	0.399	0.752	0.00109596
0610009B22Rik	-0.271298	0.351	0.733	0.00112025
Mia3	-0.344075	0.479	0.812	0.00112387
Mtfr1l	-0.253834	0.314	0.723	0.00117029
Reep5	-0.358686	0.665	0.921	0.0012074
Nlrc5	0.256543	0.261	0.01	0.00127429
Lix1l	0.534341	0.495	0.248	0.00128763
Mocs2	0.475803	0.686	0.604	0.00135265
Atp8b1	-0.280397	0.314	0.703	0.00137072
Rps28	0.291888	0.979	0.99	0.00145295
Man1a	-0.280431	0.298	0.653	0.00150139
Ccdc88a	-0.265724	0.394	0.743	0.00158134
Ptbp3	0.456199	0.782	0.762	0.00158786
Avl9	0.437399	0.676	0.495	0.00171037
Neurod1	-0.365959	0.532	0.861	0.0017224
Gm16685	0.32437	0.239	0	0.00176492
Fam50a	-0.279479	0.234	0.564	0.00186337
Irf7	0.330431	0.335	0.059	0.0018775
Tra2b	0.40702	0.777	0.673	0.00192287
Kif5b	-0.289396	0.809	0.97	0.00207797
Mcl1	0.40227	0.734	0.624	0.002078
Peg3	-0.348086	0.973	1	0.00208451
Chka	0.497272	0.819	0.723	0.00208952
Tex261	-0.263417	0.388	0.752	0.0021459
Pomp	0.328151	0.979	0.96	0.00216102
Hmgb1	-0.269104	0.734	0.98	0.00226116
Cpn1	-0.264194	0.42	0.842	0.00235675
Ccrl2	0.385173	0.335	0.069	0.0024769
Klf6	0.472631	0.564	0.347	0.00261929
Stom	0.431763	0.293	0.04	0.0026528
Ndufb3	-0.308649	0.793	0.97	0.00267512
Cenpx	-0.301225	0.362	0.703	0.00269842
Trim35	-0.339158	0.622	0.901	0.00289237
Pop5	-0.310035	0.59	0.901	0.00289397
Vcp	-0.29318	0.755	0.98	0.00319738
AY036118	-0.256962	0.34	0.733	0.00325018
Ctsl	0.449305	0.984	1	0.0032767
Bsg	-0.2777	0.984	1	0.0032767
Rwdd1	-0.28689	0.447	0.762	0.00345748
Alyref	-0.264881	0.324	0.713	0.00346825
Ddit3	0.560926	0.58	0.347	0.00362757
Tecr	-0.35852	0.702	0.931	0.00364051
Itpr1	-0.32152	0.463	0.822	0.00365497
Calm3	-0.280716	0.75	0.96	0.00385048
Pim2	-0.251915	0.106	0.366	0.00418259
Ppp1r14b	-0.31116	0.601	0.901	0.00423087
Slc3a2	0.452121	0.872	0.861	0.00435691
Immt	-0.273533	0.426	0.802	0.00443029
Kif21a	-0.32901	0.585	0.851	0.00460288
Minos1	-0.291972	0.867	0.98	0.00469637
Ppm1b	-0.250496	0.314	0.673	0.00485338
Pfkp	0.340615	0.702	0.505	0.00505009
Gatm	-0.251279	0.085	0.327	0.00510225
Kras	-0.360416	0.516	0.812	0.00520146
Rbbp6	-0.266115	0.484	0.822	0.00522044
Gm4951	0.282923	0.223	0	0.00542269
Tmem256	-0.326892	0.489	0.772	0.00560596
Arf1	0.324375	0.936	0.98	0.00565398
Dpy30	-0.260177	0.367	0.733	0.00569392
Gpx2	-0.264219	0.176	0.475	0.0059131
Pmvk	-0.271929	0.33	0.693	0.00654366
Mctp2	0.411522	0.505	0.297	0.00663969
Ier3	0.702334	0.378	0.129	0.00709999
Ubqln2	-0.303909	0.495	0.851	0.00727822
Fkbp4	-0.312055	0.606	0.901	0.00750393
Psmd13	-0.313643	0.521	0.901	0.00760385
Tkt	-0.273719	0.362	0.693	0.00802777
Usp34	-0.287354	0.463	0.832	0.00868707
Fam174a	-0.293673	0.378	0.693	0.00877766
Mtch2	0.393383	0.787	0.693	0.00888536
Mrpl14	-0.293279	0.479	0.802	0.00893227
Mxd4	-0.294851	0.511	0.832	0.00916441
Cltc	-0.298928	0.691	0.95	0.00917323
Cd302	0.327162	0.234	0.01	0.00924364
Pik3c2a	0.466836	0.58	0.406	0.00977908
Ifit1	0.409831	0.41	0.149	0.00996994
Slc37a1	0.395554	0.532	0.317	0.0106036
Eif1a	0.392019	0.676	0.505	0.0107904
Pdia4	-0.292002	0.527	0.861	0.0112806
Wars	0.49168	0.532	0.347	0.0115694
Crem	0.422926	0.67	0.495	0.011725
Atraid	-0.289278	0.622	0.881	0.0119918
Ctsz	0.433065	0.968	0.98	0.0122172
Cited2	-0.28026	0.245	0.554	0.0130469
Gstz1	-0.255171	0.271	0.614	0.0131516
Xylt1	0.308827	0.351	0.099	0.0133109
Vdac3	-0.278038	0.59	0.911	0.0141934
Gem	0.36682	0.287	0.05	0.0147424
Srsf11	0.314808	0.872	0.871	0.0148196
Tmem59	-0.300737	0.84	0.99	0.0149812
Scg3	-0.292931	0.979	1	0.0157377
Actb	-0.314743	0.963	1	0.0158541
Rnaseh2c	-0.292404	0.356	0.663	0.0159513
Nipbl	-0.250701	0.511	0.871	0.0161561
Smdt1	-0.303294	0.835	0.98	0.0165297
Ndufv3	-0.278273	0.654	0.911	0.0169136
Prnp	-0.307702	0.713	0.911	0.0171981
Cdc42se2	0.382213	0.612	0.465	0.0172225
Rassf4	0.401881	0.367	0.119	0.017745
5031425E22Rik	-0.250113	0.255	0.584	0.018171
Tsc1	0.394599	0.574	0.406	0.0182467
Rnase4	0.378262	0.867	0.792	0.018399
Dock4	0.341309	0.293	0.05	0.0184945
Fdps	-0.420405	0.41	0.733	0.0185244
Rab5c	0.411811	0.633	0.485	0.0187986
Creb3	0.355393	0.596	0.406	0.0203039
Slc38a2	0.466561	0.713	0.604	0.0213947
Zfp36	0.490817	0.415	0.178	0.0214893
Serpine1	0.471491	0.255	0.03	0.0224936
Snrpd2	-0.292355	0.633	0.931	0.0226242
Rpl22l1	0.295892	0.989	0.96	0.0230249
Grb2	0.467193	0.702	0.663	0.0245929
Mrps12	-0.251224	0.505	0.832	0.0256313
Srsf3	-0.315603	0.824	0.99	0.0266657
Ext1	0.359329	0.452	0.218	0.026833
Idnk	0.3443	0.622	0.485	0.0270517
Pdia6	-0.345418	0.894	0.99	0.0275686
Smc3	-0.271688	0.479	0.822	0.0288438
Ly96	0.40607	0.41	0.168	0.0292197
Sec31a	-0.27086	0.548	0.851	0.0295381
Rnf115	0.358371	0.654	0.525	0.0297702
Itpk1	0.359945	0.378	0.139	0.0304351
Csde1	0.329253	0.915	0.911	0.0309088
Tbcb	-0.274926	0.484	0.842	0.0311513
Nt5c3	0.352071	0.654	0.535	0.0323766
Rsrc2	0.34128	0.851	0.842	0.0333421
Arx	-0.2732	0.362	0.703	0.036115
Grpel2	0.411949	0.441	0.228	0.0363238
Pkig	-0.267102	0.362	0.673	0.0373193
Swi5	-0.29989	0.888	1	0.0380327
Psip1	-0.255734	0.473	0.861	0.039919
Tram1	-0.314652	0.702	0.96	0.0399544
Spcs3	-0.265696	0.473	0.812	0.0426469
Map2k2	-0.265469	0.569	0.861	0.0444857
Nap1l1	-0.262791	0.569	0.861	0.0458126
1700017B05Rik	0.284134	0.309	0.079	0.0467969
Wnk1	0.350058	0.883	0.891	0.0497833
Twsg1	-0.300235	0.489	0.842	0.0504897
Hmces	0.351993	0.559	0.366	0.052476
Hectd1	-0.250159	0.447	0.812	0.0532288
Mydgf	-0.278923	0.707	0.921	0.0534794
Ghr	-0.25799	0.239	0.515	0.0577148
Gm12216	0.361694	0.452	0.228	0.0589012
Lima1	0.344188	0.463	0.248	0.0592127
Dusp1	0.510764	0.468	0.238	0.0599389
Tmem251	0.327139	0.495	0.277	0.0603636
mt-Nd4l	-0.270965	0.596	0.881	0.0616158
Akap13	0.395687	0.638	0.505	0.062538
Slc25a4	-0.255826	0.883	1	0.064471
Glg1	-0.272095	0.532	0.842	0.0670781
Smim14	-0.280915	0.771	0.941	0.0682792
Eif4g1	-0.265323	0.553	0.822	0.0691604
Samd9l	0.392044	0.505	0.307	0.0723675
Ufc1	-0.250156	0.739	0.941	0.0745379
Ttc9c	0.299633	0.356	0.129	0.0763267
Gtf2h5	-0.280246	0.484	0.832	0.0769457
Naxe	-0.255475	0.351	0.703	0.07852
Psmd6	-0.292618	0.553	0.871	0.079765
Slc25a5	-0.308115	0.883	0.98	0.0798976
Upb1	-0.312793	0.426	0.752	0.0799423
Uchl1	-0.287706	0.42	0.752	0.0832028
4930539E08Rik	0.512647	0.218	0.02	0.0870069
Arf5	-0.275954	0.883	0.99	0.0980066
Agfg1	0.374449	0.644	0.515	0.0990116
Ly6e	0.411683	0.793	0.822	0.101488
Ndufs2	-0.27671	0.633	0.891	0.102649
Vegfa	-0.275842	0.42	0.713	0.105081
Commd3	-0.276261	0.441	0.762	0.106335
Cd74	0.371276	0.229	0.03	0.10749
Nfkb2	0.256983	0.277	0.059	0.108088
Aig1	0.372966	0.713	0.653	0.108701
H2-Q4	0.346587	0.394	0.178	0.110958
Ece1	-0.252275	0.569	0.851	0.113769
Psma5	0.335734	0.862	0.941	0.129582
Crebrf	0.355146	0.484	0.307	0.138613
Rars	0.331988	0.606	0.446	0.141797
Spint1	0.537643	0.686	0.604	0.158892
Psma6	0.30392	0.846	0.842	0.159127
Jdp2	0.293015	0.191	0.01	0.15915
Ssbp2	0.431198	0.569	0.455	0.165153
Timp3	0.763043	0.191	0.01	0.166821
Adam17	0.291945	0.309	0.099	0.177156
Sdcbp	0.310525	0.824	0.822	0.18234
Dnajc3	-0.252898	0.771	0.97	0.185072
Akap9	-0.273073	0.665	0.941	0.195717
Psma3	0.268028	0.957	0.97	0.209671
Gadd45g	0.73272	0.729	0.653	0.215278
Ccnl1	0.381596	0.66	0.604	0.217569
Gapdh	0.251053	0.995	1	0.232099
Fam84a	0.29252	0.319	0.109	0.246064
Mrpl58	-0.251078	0.378	0.634	0.246512
Klhl24	0.371038	0.473	0.317	0.258127
Arhgef12	0.283799	0.787	0.812	0.259306
Ilf2	0.360956	0.67	0.634	0.266596
Map3k15	-0.2999	0.511	0.812	0.267235
Lsm6	-0.251521	0.809	0.921	0.292069
Tmed3	-0.259237	0.968	1	0.294254
Steap1	0.255345	0.245	0.05	0.294388
Folr1	-0.263811	0.17	0.416	0.310303
Cdkn2b	0.371066	0.378	0.168	0.331263
Cd47	0.304428	0.867	0.931	0.333871
Ier5	0.381036	0.463	0.267	0.335766
Slc2a1	0.372274	0.293	0.089	0.346836
Gnptg	-0.279576	0.548	0.851	0.355969
Sdf2l1	-0.306773	0.415	0.693	0.393852
Cxcl2	1.18381	0.16	0	0.398552
Fkbp2	-0.251005	0.824	1	0.403607
Cd164	0.318244	0.915	0.941	0.406254
Nbdy	-0.305149	0.532	0.802	0.410521
Dusp10	0.374201	0.564	0.436	0.43526
Rnf19b	0.310282	0.41	0.218	0.446345
Tspan13	-0.257427	0.654	0.871	0.457141
Serpina3n	0.38121	0.176	0.01	0.459981
Psma2	0.264354	0.963	0.98	0.460155
Rap1gap2	-0.251935	0.5	0.782	0.467074
Hsph1	0.496497	0.559	0.426	0.468529
Gatad1	-0.262166	0.378	0.673	0.470258
Jak2	0.269126	0.324	0.119	0.495909
Ndufb5	-0.259854	0.755	0.901	0.521424
Chchd1	-0.270909	0.58	0.891	0.563611
Gm47283	0.333387	0.606	0.406	0.575642
Steap2	0.319398	0.436	0.238	0.597038
Tnfrsf1a	0.349491	0.601	0.485	0.655219
Cpne8	0.383347	0.404	0.228	0.671166
Fnip1	0.337737	0.527	0.356	0.726809
Abi1	0.259601	0.495	0.337	0.749678
Sntb2	0.414269	0.426	0.238	0.753617
Psma7	0.273472	0.957	0.97	0.788883
Serpina3f	0.280778	0.149	0	0.793727
Mafk	0.344768	0.378	0.188	0.823288
Grina	0.335234	0.622	0.554	0.850515
Mapk4	0.281493	0.324	0.129	0.88234
Appl2	0.281983	0.383	0.188	0.890052
Ssr3	0.260651	0.798	0.782	0.891149
Cblc	0.371141	0.378	0.178	0.947138
Ube2e1	0.334374	0.622	0.515	0.985978
Ogfr	0.330815	0.553	0.455	0.995176
Srsf9	-0.254904	0.58	0.812	1
Cd14	1.04026	0.197	0.03	1
Fhod3	0.328278	0.271	0.089	1
Lrg1	0.480461	0.144	0	1
Akap12	0.445079	0.309	0.119	1
Ninj1	0.303327	0.793	0.743	1
Ifit3	0.28022	0.186	0.02	1
Mindy2	0.34845	0.665	0.634	1
Dusp4	0.304043	0.234	0.059	1
Gtpbp2	0.343999	0.543	0.426	1
Hbp1	0.360737	0.468	0.297	1
Ets2	0.353761	0.601	0.475	1
Herpud1	0.318121	0.734	0.752	1
Mxd1	0.353435	0.356	0.178	1
Cp	0.308437	0.138	0	1
Selenop	0.327	0.862	0.861	1
Lrch1	0.330758	0.42	0.248	1
Hnrnpa1	0.313837	0.872	0.861	1
Stx7	0.347831	0.67	0.673	1
Cldn7	0.442147	0.713	0.743	1
Fus	0.291792	0.856	0.931	1
Ttc3	-0.263305	0.585	0.851	1
Sowahc	0.381624	0.441	0.287	1
Dhx58	0.260173	0.261	0.089	1
S100a11	0.294136	0.989	1	1
Rnf213	0.250341	0.388	0.208	1
Unc93b1	0.288008	0.372	0.198	1
Kars	0.290502	0.612	0.495	1
Jak1	0.327893	0.713	0.644	1
Rgs17	0.360151	0.665	0.554	1
Tmem258	-0.250546	0.606	0.851	1
Pim3	0.275578	0.309	0.129	1
Tmbim1	0.29428	0.484	0.337	1
Tpst1	0.25997	0.473	0.297	1
Rchy1	0.318889	0.628	0.564	1
Smox	0.282809	0.277	0.099	1
Rnh1	0.261794	0.803	0.812	1
Plscr1	0.415648	0.468	0.337	1
Enpp5	0.270936	0.601	0.554	1
Sept9	0.351725	0.58	0.525	1
Nrip1	0.390038	0.564	0.455	1
Sema3e	0.312924	0.41	0.238	1
March7	0.284365	0.702	0.673	1
Rabgef1	0.269301	0.314	0.149	1
Ddit4	0.390412	0.324	0.158	1
C77080	0.275863	0.335	0.168	1
2810474O19Rik	0.387418	0.537	0.446	1
Tsc22d4	0.269752	0.505	0.366	1
Tagln2	0.272465	0.862	0.901	1
Slc20a1	0.256899	0.266	0.109	1
Mpzl1	0.278371	0.447	0.297	1
St18	0.323446	0.628	0.564	1
Slc25a51	0.321476	0.596	0.525	1
Cebpg	0.262275	0.633	0.525	1
Picalm	0.334105	0.665	0.634	1
Sec11c	-0.25266	0.649	0.871	1
Azi2	0.284948	0.596	0.554	1
Tmtc1	0.362262	0.447	0.317	1
Stk40	0.278933	0.457	0.337	1
Rnf14	0.274969	0.66	0.604	1
Slc11a2	0.298493	0.42	0.297	1
Ugcg	0.303033	0.436	0.297	1
Atp13a3	0.285293	0.457	0.317	1
Sf3b3	0.304574	0.606	0.554	1
Heg1	0.362581	0.473	0.396	1
Trim12a	0.265151	0.287	0.129	1
Tox4	0.257637	0.601	0.584	1
Snhg12	0.349138	0.516	0.396	1
Cd9	0.380374	0.521	0.386	1
Ube2e2	0.260927	0.42	0.277	1
AC078895.1	-0.262479	0.117	0.267	1
Stx3	0.297753	0.564	0.515	1
Cldn4	0.40183	0.543	0.465	1
Ptpn13	0.31161	0.309	0.168	1
Tnfaip8	0.255518	0.255	0.109	1
Cxcl9	0.494066	0.101	0	1
Rbp4	-0.279139	0.995	1	1
Igfbp7	-0.310157	0.766	0.95	1
Rnf121	0.343158	0.473	0.376	1
Ripk1	0.291291	0.42	0.317	1
Spp1	0.603734	0.888	0.881	1
Ero1lb	-0.256879	0.404	0.604	1
Arl6ip1	0.29955	0.771	0.772	1
Znfx1	0.259192	0.447	0.317	1
Trp53	0.263914	0.537	0.455	1
H2-Q7	0.293075	0.319	0.178	1
St5	0.283615	0.404	0.287	1
Dyrk3	0.26514	0.271	0.139	1
Tpm3	0.257527	0.606	0.584	1
Ifrd1	0.439412	0.505	0.436	1
Hilpda	0.291975	0.298	0.158	1
Fgb	0.828531	0.372	0.218	1
Gcnt2	0.285809	0.511	0.446	1
Rabggtb	0.311645	0.505	0.475	1
Ywhag	0.259872	0.718	0.683	1
Fxyd6	-0.266656	0.489	0.663	1
Msmo1	0.319556	0.617	0.604	1
Hs6st1	0.30747	0.633	0.614	1
Aars	0.257084	0.452	0.376	1
Ctnna1	0.327604	0.691	0.693	1
Id1	0.487953	0.59	0.485	1
Nmi	0.273581	0.372	0.267	1
Rala	0.265246	0.755	0.792	1
Tac1	1.3793	0.17	0.059	1
Gal	0.578712	0.144	0.04	1
Pea15a	0.26056	0.505	0.446	1
1110038F14Rik	0.259289	0.543	0.525	1
Gm20186	0.341619	0.191	0.079	1
Ranbp2	0.282229	0.606	0.634	1
Chp1	0.286671	0.436	0.337	1
Snrnp48	0.26303	0.527	0.515	1
Mat1a	0.265622	0.559	0.535	1
Purb	0.260362	0.633	0.693	1
Taf1d	0.306234	0.436	0.356	1
Marcksl1	0.293776	0.255	0.149	1
Arl4c	0.263373	0.223	0.129	1
Klf10	0.286557	0.378	0.297	1
Fabp5	0.545604	0.5	0.416	1
Pappa2	-0.258479	0.761	0.891	1
Ndel1	0.250489	0.505	0.505	1
Arl4a	0.285163	0.543	0.535	1
Clu	0.482475	0.521	0.515	1
Ppy	-0.443284	0.702	0.911	1
Tnfrsf12a	0.251541	0.564	0.545	1
Ifi27	0.381807	0.441	0.406	1
Id3	0.338484	0.707	0.673	1
Trib1	0.277707	0.404	0.347	1
Hspb1	0.444778	0.128	0.05	1
Irs2	0.26297	0.468	0.446	1
Nupr1	0.721145	0.255	0.168	1
Lcn2	0.931888	0.106	0.04	1
Nars	0.280488	0.473	0.475	1
Shroom3	0.251076	0.367	0.317	1
Syt4	0.258958	0.59	0.584	1
Ang	0.280772	0.819	0.901	1
Id2	0.362792	0.521	0.515	1
Asb4	0.347368	0.197	0.139	1
Dnaja1	0.256309	0.846	0.921	1
Pde10a	0.306468	0.495	0.505	1
Sst	-0.327852	0.255	0.337	1
