# Supplementary material for: Single-cell RNA sequencing of mouse islets exposed to proinflammatory cytokines
Source: Life Sci Alliance. 2021 Apr 21;4(6):e202000949. doi: 10.26508/lsa.202000949 (PMC8091599; doi:10.26508/lsa.202000949)
Supplement: Supplementary file 8 [file LSA-2020-00949_TableS8.xlsx]

## Sheet: Beta_markers_iNos_assoc
Gene	Avg ln(Fold change) [cytokine responsive vs. non-responsive]	Fraction cytokine-responsive cells expressing gene	Fraction cytokine non-responsive cells in control expressing gene	Adjusted p-value
Cxcl10	2.24548	0.706	0.129	0
Nos2	2.15411	1	0	0
Icam1	1.34139	0.783	0.113	0
Gbp2	1.29678	0.947	0.45	0
Defb1	1.23609	0.946	0.455	0
Gbp5	1.1093	0.812	0.152	0
Sod2	1.08753	0.994	0.793	0
Clic4	1.05433	0.969	0.645	0
Steap4	0.894392	0.721	0.136	0
Cd40	0.808311	0.644	0.077	0
Birc3	0.790956	0.85	0.232	0
Litaf	0.759399	0.884	0.291	0
Gbp4	1.16533	0.777	0.263	4.43327e-296
Pnp	0.791107	0.878	0.453	5.68037e-294
Il4i1	0.88528	0.589	0.104	1.01744e-292
Ccl2	1.5295	0.436	0.042	3.48838e-285
Pabpc1	0.706537	0.996	0.956	1.23052e-278
Ripk2	0.643531	0.689	0.179	2.59136e-278
Tifa	0.907987	0.675	0.181	9.98002e-272
Tlr2	0.644727	0.755	0.251	3.10092e-271
Gbp3	0.9883	0.809	0.332	3.42285e-263
AW112010	1.29741	0.659	0.187	3.89042e-260
Cebpd	0.797893	0.972	0.588	1.02338e-256
Plscr1	0.720829	0.787	0.332	1.11427e-253
Nfkbia	0.925257	0.907	0.517	6.76519e-253
Psme2	0.626575	0.977	0.875	7.39851e-246
Znrf1	0.573774	0.776	0.308	1.48178e-245
Tnfaip3	0.6191	0.54	0.108	1.66592e-238
Upp1	0.875789	0.841	0.532	2.39293e-237
Eif6	0.597546	0.927	0.638	3.95033e-236
Isg20	0.64338	0.982	0.87	1.5091e-232
Sqstm1	0.715468	0.958	0.784	5.8891e-227
8430408G22Rik	0.806526	0.503	0.101	4.7353e-226
Cldn7	0.737675	0.917	0.684	2.27832e-224
Glul	0.691766	0.987	0.851	1.77473e-222
Pnrc1	0.709451	0.937	0.651	5.37745e-222
Acod1	0.615015	0.306	0.019	1.48426e-220
Hadh	-0.708889	0.527	0.844	6.23353e-218
Snx10	0.603985	0.982	0.765	1.96785e-216
Cd82	0.535833	0.75	0.324	1.34199e-215
Mt2	0.861277	0.97	0.798	2.77173e-211
Gm16685	0.379622	0.353	0.037	2.5773e-210
Fmnl2	0.537416	0.879	0.5	5.45463e-207
Gsap	0.466378	0.621	0.188	3.55449e-205
Spint1	0.652314	0.878	0.6	9.03816e-205
Stat3	0.538197	0.974	0.875	8.31597e-202
Ehd1	0.64743	0.663	0.269	1.34484e-198
Neurl3	0.65791	0.351	0.044	1.31622e-195
Gbp9	0.599727	0.568	0.16	4.63593e-193
C1ra	0.296773	0.353	0.044	7.35436e-193
Serpina10	0.556822	0.976	0.862	5.13024e-191
Hspa8	0.531173	0.997	0.988	1.64255e-190
Gbp8	0.646842	0.663	0.242	7.79974e-188
Marcks	0.697073	0.901	0.659	3.51962e-187
Nfkbiz	0.521272	0.813	0.379	6.6398e-186
Apobec3	0.526938	0.758	0.344	3.17135e-185
Pfkfb3	0.612193	0.63	0.218	1.85132e-184
Gadd45b	0.452041	0.611	0.188	1.31359e-183
Cgn	0.497003	0.766	0.366	9.3377e-183
Mafa	-1.25229	0.32	0.688	3.50739e-181
Clic1	0.512531	0.931	0.735	2.39322e-177
Gbp6	0.536006	0.631	0.22	1.53407e-176
Mvp	0.517773	0.853	0.555	2.93044e-176
Psmb10	0.565035	0.92	0.672	8.28712e-175
Isg15	0.639077	0.415	0.088	4.73177e-170
Wnt4	-0.813291	0.42	0.75	3.40903e-169
Mt1	0.644015	0.994	0.964	5.31366e-168
Anxa6	0.513696	0.82	0.496	3.69249e-165
Parp14	0.728836	0.778	0.438	4.38203e-165
Gatsl2	-0.610448	0.269	0.675	1.62607e-164
Hif1a	0.520314	0.83	0.494	2.16073e-164
Fas	0.290996	0.372	0.064	1.60542e-163
Tubb5	0.487758	0.892	0.63	1.64037e-163
Slc2a5	-0.538855	0.388	0.758	1.03639e-162
Ralgds	0.475569	0.658	0.288	5.22515e-162
Pfkp	0.50889	0.879	0.558	5.29023e-160
Susd6	0.493305	0.758	0.397	1.22783e-158
H2-Q7	0.396862	0.549	0.176	8.08547e-158
Zc3h12a	0.305329	0.392	0.076	1.40391e-157
Rassf4	0.483362	0.589	0.237	1.2071e-154
Sphkap	-0.523481	0.283	0.69	3.60439e-154
Ctnnb1	0.453543	0.979	0.872	4.15662e-152
Ptp4a1	0.513211	0.9	0.652	4.49975e-151
B2m	0.561691	0.949	0.859	1.25841e-149
Ttc28	-0.546459	0.174	0.586	7.74144e-148
Tapbpl	0.486872	0.805	0.508	3.4838e-147
Actg1	0.495367	0.998	0.992	1.74402e-143
Ppp1r1a	-0.716228	0.515	0.765	2.38185e-143
Klf5	0.465197	0.606	0.253	1.56472e-141
Tap2	0.499126	0.739	0.422	3.85459e-141
Psmb8	0.542825	0.892	0.66	1.20949e-140
Nfkb1	0.528892	0.726	0.409	1.54271e-140
Syt13	-0.487895	0.744	0.895	5.20108e-140
Ctsb	0.4178	0.986	0.912	1.6815e-138
Anxa7	0.461065	0.837	0.601	4.61046e-138
Ccrl2	0.427123	0.441	0.129	1.45837e-137
Ociad2	-0.504152	0.552	0.799	1.59404e-137
Arid5a	0.324885	0.464	0.133	1.84202e-137
Cdcp1	0.423198	0.616	0.272	5.52499e-137
Tapbp	0.437727	0.963	0.856	8.70512e-137
Gpx1	0.491532	0.886	0.685	1.80028e-135
Raph1	0.414046	0.484	0.159	6.76877e-135
Dtx3l	0.485242	0.706	0.374	1.02289e-133
Tnfrsf11b	0.394771	0.38	0.089	4.08152e-133
Nfkb2	0.252344	0.343	0.071	5.66212e-133
S100a10	0.471221	0.836	0.588	2.16864e-131
Ptpn1	0.430933	0.891	0.676	5.23029e-130
Enpp4	0.460676	0.716	0.411	2.1899e-129
Ifi47	0.378043	0.439	0.126	2.45785e-128
Tap1	0.515817	0.712	0.364	2.71544e-128
Sdc4	0.470468	0.805	0.536	2.76821e-127
Sppl2a	0.430831	0.851	0.616	5.92263e-127
Sept9	0.437206	0.841	0.583	6.34529e-127
Tnfaip8	0.474809	0.612	0.287	1.13102e-126
Ly96	0.359693	0.581	0.242	1.5149e-126
Cxcl1	0.943944	0.305	0.057	3.41401e-126
Sorbs2	-0.477326	0.275	0.653	4.74631e-126
Tnip1	0.321074	0.467	0.153	1.39908e-125
Slc2a2	-0.500065	0.1	0.476	3.11482e-125
Pdzk1ip1	0.543797	0.663	0.37	6.85305e-125
H2-Q6	0.261777	0.341	0.076	9.06127e-124
Slc39a1	0.35662	0.589	0.25	2.06471e-123
Sowahc	0.422442	0.86	0.568	2.63135e-123
Csf1	0.558424	0.532	0.218	1.31005e-122
Ninj1	0.468393	0.81	0.592	2.65339e-121
Atf4	0.413951	0.959	0.868	5.32209e-121
Slc30a8	-0.475008	0.749	0.873	5.53844e-121
Nab1	0.382691	0.693	0.364	1.05745e-120
Sbno2	0.389127	0.544	0.218	1.07643e-120
Ikbke	0.389307	0.413	0.127	1.46897e-120
Eif4a1	0.381351	0.976	0.905	6.45656e-120
Herc6	0.459443	0.682	0.337	1.3761e-119
Ttr	-0.800309	0.381	0.719	2.06858e-119
Cfb	0.269708	0.262	0.042	1.53932e-118
Parp9	0.446573	0.728	0.401	2.29494e-118
Wars	0.631354	0.837	0.676	2.8134e-118
Slc11a2	0.347823	0.609	0.274	3.27121e-118
Ucn3	-0.519627	0.277	0.61	4.67808e-118
Cxcl16	0.426526	0.56	0.242	5.10473e-118
Ext1	0.346362	0.607	0.281	1.65362e-117
Abcd3	-0.418972	0.374	0.721	1.65949e-117
Ifngr2	0.287415	0.455	0.147	3.34094e-117
Arrdc4	0.330566	0.429	0.134	1.53937e-116
Gm42418	-0.406031	0.997	0.998	8.02524e-116
Samd9l	0.391345	0.734	0.397	9.02392e-116
Txn1	0.402219	0.926	0.791	1.24098e-115
Gm45159	0.341619	0.486	0.167	1.9257e-114
Ly6e	0.537914	0.832	0.668	3.11453e-114
Atp2a2	-0.444698	0.897	0.954	1.43796e-113
Slc37a1	0.335046	0.602	0.277	2.93296e-113
Peg3	-0.511225	0.838	0.93	1.3994e-112
Casp3	0.318447	0.497	0.187	2.28226e-112
Rab3a	-0.358704	0.18	0.556	3.26425e-112
Alcam	0.414728	0.794	0.524	3.80161e-112
Elf3	0.393041	0.712	0.402	8.96949e-111
Gna13	0.399816	0.766	0.511	1.04612e-110
H2-K1	0.330021	1	0.986	3.52619e-109
Tbrg1	0.343038	0.943	0.861	8.1098e-109
Plxnb2	0.41653	0.9	0.742	2.76624e-108
Hepacam2	-0.431431	0.333	0.676	3.77987e-108
Nfkbib	0.318337	0.527	0.226	7.74709e-108
St3gal1	0.317165	0.469	0.176	1.17625e-107
Serpina3f	0.250016	0.182	0.017	2.44128e-107
Lix1l	0.334079	0.47	0.181	2.15814e-106
Psme1	0.371173	0.919	0.763	2.7942e-106
Socs1	0.434062	0.415	0.137	8.39169e-106
Lgals3bp	0.365815	0.985	0.896	4.72988e-105
H3f3b	0.319266	0.996	0.97	8.54562e-105
Etv6	0.307995	0.519	0.217	1.90128e-104
Clic5	0.303611	0.423	0.141	2.11076e-104
H2-D1	0.369603	0.986	0.947	1.06897e-103
Cdc42se2	0.380312	0.694	0.433	1.61749e-103
Lrrc10b	-0.44305	0.368	0.685	2.49023e-103
Cebpb	0.422469	0.865	0.662	1.81556e-102
Pdx1	-0.399516	0.29	0.63	3.14173e-102
Mast4	0.449707	0.835	0.654	5.07227e-102
Slc3a2	0.346343	0.92	0.79	8.45592e-102
Rab7	0.329528	0.97	0.903	5.03995e-101
Cd74	0.272235	0.246	0.046	5.08497e-101
2810474O19Rik	0.429906	0.797	0.551	5.17622e-100
Ptpn2	0.352228	0.622	0.331	7.32146e-99
F11r	0.262224	0.443	0.16	5.20814e-98
Tnfaip2	0.327477	0.186	0.022	1.39617e-97
Hamp	0.783214	0.222	0.036	2.61019e-97
Prlr	-0.426061	0.343	0.649	1.28786e-96
Tnfrsf1a	0.391811	0.731	0.488	2.02395e-95
Nkx2-2	-0.346795	0.211	0.555	1.14679e-94
Atp11a	0.342554	0.608	0.317	1.57215e-94
Kdm2b	-0.399124	0.225	0.549	1.02881e-93
Chmp4b	0.331716	0.846	0.666	5.98633e-93
Cxxc4	-0.339799	0.21	0.556	2.37864e-92
Pde1c	0.365209	0.715	0.444	3.71467e-92
Bcl3	0.329273	0.665	0.377	6.40176e-92
Pclo	-0.408005	0.503	0.756	3.20374e-91
Eif4ebp1	0.351016	0.717	0.424	4.68045e-91
Cd2ap	0.366769	0.821	0.625	7.71658e-91
Rap1gap2	-0.383446	0.447	0.751	1.09019e-90
Cxcl9	0.951382	0.139	0.01	3.20949e-90
Irf1	0.564968	0.722	0.495	3.26287e-90
Gmpr	-0.348942	0.257	0.585	4.3009e-90
Tagln2	0.342724	0.916	0.813	1.10429e-88
Wdr1	0.348968	0.712	0.454	3.25893e-88
Hmgn3	-0.403058	0.609	0.801	3.62136e-88
Uqcc2	-0.327208	0.937	0.958	8.69652e-88
Serping1	0.364371	0.86	0.622	9.67728e-88
Ghitm	0.31413	0.937	0.824	1.80987e-87
Errfi1	0.441868	0.591	0.317	1.91189e-87
Creb3	0.338076	0.776	0.567	1.17682e-86
Chka	0.500799	0.876	0.781	1.7229e-86
Ptp4a2	0.379681	0.861	0.746	2.53131e-86
Cd274	0.448754	0.684	0.372	2.7646e-86
Mlxipl	-0.413088	0.283	0.587	3.68886e-86
Nars	0.331434	0.852	0.671	6.65103e-86
Cpeb4	0.379992	0.8	0.595	4.30991e-85
Pim1	0.253256	0.36	0.119	8.2018e-85
Psmb9	0.410216	0.738	0.48	1.54054e-84
Pnmal2	-0.347625	0.304	0.615	8.19891e-84
Fam183b	-0.369251	0.545	0.775	2.71201e-83
Oasl2	0.344321	0.649	0.33	5.39004e-83
Hivep3	0.32403	0.72	0.493	2.18515e-82
Ppat	-0.278405	0.115	0.428	4.50543e-82
Picalm	0.332744	0.838	0.642	7.24676e-82
Chac1	0.357106	0.502	0.235	2.01118e-81
Psma6	0.311376	0.852	0.704	2.78808e-81
Ero1lb	-0.390718	0.851	0.905	4.42181e-81
Scgn	-0.384048	0.445	0.713	7.84155e-81
Xaf1	0.300428	0.511	0.233	9.91441e-81
Glrx5	-0.350719	0.535	0.763	1.09011e-80
Mocs2	0.315328	0.808	0.63	1.48396e-80
Tubb3	0.451097	0.474	0.23	6.43081e-80
Rgs4	0.506319	0.711	0.455	7.84326e-80
Scd2	-0.339842	0.203	0.522	9.91444e-80
Upb1	-0.39768	0.424	0.687	1.18602e-78
Slc7a2	-0.308056	0.237	0.561	1.2105e-78
Rhou	0.310929	0.467	0.206	1.56178e-78
Tmem176b	0.306324	0.969	0.893	1.65115e-78
Sat1	0.365945	0.686	0.434	1.65848e-78
Actb	0.318981	0.997	0.973	3.93397e-78
Atp6v1a	0.322025	0.884	0.754	9.72844e-78
Odc1	0.31171	0.763	0.52	1.06873e-77
Prr13	0.346673	0.821	0.656	5.73989e-77
Pla2g16	0.379199	0.686	0.456	3.62507e-76
Sytl4	-0.362467	0.385	0.654	8.69297e-76
Ccl28	0.266735	0.441	0.187	2.04535e-75
Myh14	0.264067	0.348	0.129	1.03059e-74
Znfx1	0.362272	0.649	0.426	3.12418e-74
Fndc3a	0.289294	0.962	0.902	6.19326e-74
Itgav	0.352364	0.759	0.569	1.58246e-73
Ceacam1	0.281062	0.337	0.114	1.67844e-73
Chic1	-0.378275	0.589	0.781	2.34421e-73
Mapk6	0.262081	0.561	0.303	4.16733e-73
Dgkg	0.339581	0.504	0.255	5.66207e-73
Vps8	-0.270209	0.119	0.408	7.10769e-73
Dbp	-0.262446	0.076	0.352	2.58797e-72
Rimbp2	-0.264407	0.179	0.482	1.05266e-71
Grk3	0.315139	0.793	0.632	2.75016e-71
Grn	0.332308	0.676	0.468	5.19598e-71
Cplx2	-0.327901	0.296	0.584	5.98165e-71
Lrrn1	0.327252	0.69	0.47	6.56597e-71
Slc39a6	0.298974	0.605	0.363	1.5368e-70
Klhl32	-0.276791	0.215	0.522	1.96171e-70
Lima1	0.269042	0.474	0.231	2.99468e-70
Ctnnbip1	-0.296685	0.177	0.469	8.75958e-70
Ifit2	0.383015	0.202	0.044	9.58767e-70
Asb4	0.350814	0.281	0.087	1.45288e-69
Entpd3	0.308199	0.802	0.605	1.54822e-69
Ntrk2	-0.303218	0.281	0.565	1.70142e-69
A230057D06Rik	-0.279401	0.173	0.463	2.83565e-69
Sprr1a	0.303984	0.167	0.028	4.89865e-69
Rcan3	-0.295679	0.366	0.658	5.31547e-69
Stxbp1	0.293352	0.904	0.795	6.03515e-69
Gbp7	0.365208	0.745	0.443	2.07606e-68
Arpc1b	0.30394	0.711	0.503	7.2035e-68
Ffar1	-0.301924	0.298	0.585	1.24376e-67
Rchy1	0.289073	0.742	0.568	5.73714e-67
Lrrc59	0.281121	0.793	0.623	5.97464e-67
Cebpg	0.292844	0.83	0.66	7.64415e-67
Vmp1	0.273234	0.82	0.622	1.03208e-66
Nedd4	-0.304346	0.632	0.817	1.03338e-66
Rab37	-0.279982	0.211	0.496	2.52954e-66
Nav1	-0.260625	0.178	0.47	7.52725e-66
Coa3	-0.294725	0.655	0.818	1.17863e-65
Tmem65	-0.342861	0.574	0.772	3.6581e-65
Dnajc24	-0.327743	0.31	0.576	3.80321e-65
Iigp1	0.266812	0.675	0.332	1.11762e-64
Lcn2	0.876095	0.298	0.102	1.27347e-64
Txnrd1	0.277062	0.884	0.757	3.57823e-64
Rnf19b	0.283579	0.608	0.382	3.83823e-64
Ppa1	0.332653	0.817	0.694	4.05335e-64
Nkx6-1	-0.319157	0.561	0.774	6.0256e-64
Igtp	0.30617	0.723	0.385	1.35141e-63
March5	0.268049	0.848	0.733	1.6286e-63
Tmc4	0.307074	0.752	0.593	2.9178e-63
Ywhah	0.262539	0.881	0.772	3.77497e-63
Crispld2	0.283087	0.147	0.023	4.90359e-63
Clint1	0.275269	0.786	0.618	8.27563e-63
Tm4sf4	-0.331435	0.667	0.839	1.47451e-62
Gtpbp2	0.32481	0.753	0.572	1.5021e-62
Mrps33	-0.304236	0.632	0.79	1.97667e-62
Dnajc3	-0.278928	0.931	0.95	2.16963e-62
Rmdn3	0.283889	0.606	0.385	2.27237e-62
Golim4	-0.285342	0.324	0.614	6.49737e-62
Ripk1	0.255714	0.542	0.315	1.55082e-61
Jak1	0.281205	0.866	0.757	7.82103e-61
Ube2l6	0.260343	0.549	0.293	9.48422e-61
Il1r1	-0.358832	0.644	0.815	1.10352e-60
Tpm3	0.278408	0.73	0.553	1.78372e-60
Mtch1	-0.283288	0.775	0.866	2.54513e-60
Shisa5	0.311582	0.701	0.516	4.28517e-60
Stat1	0.288658	0.813	0.534	1.44153e-59
Ifit1	0.497894	0.556	0.302	2.57888e-59
2300009A05Rik	-0.279645	0.436	0.685	3.43822e-59
Acly	-0.291017	0.986	0.973	5.16357e-59
Skil	0.284412	0.62	0.393	5.20593e-59
C1qtnf4	-0.272378	0.262	0.532	6.20894e-59
Galnt14	-0.258903	0.246	0.522	6.25923e-59
Gcnt2	0.258906	0.61	0.394	6.60243e-59
Hs6st1	0.280483	0.589	0.375	7.27851e-59
Ppp1r10	-0.259471	0.221	0.503	8.18129e-59
Gsr	0.290774	0.724	0.543	1.23793e-58
Slc20a1	0.312156	0.478	0.256	1.8815e-58
Jade1	-0.292572	0.341	0.626	2.23991e-58
Epb41l3	-0.291293	0.534	0.752	2.59821e-58
Grina	0.300912	0.793	0.673	8.30556e-58
Fam210b	-0.323991	0.227	0.485	1.37269e-57
Ift20	-0.276676	0.731	0.845	2.08591e-57
Enho	-0.328408	0.591	0.76	2.46548e-57
Ctnna1	0.279837	0.793	0.623	4.5034e-57
Comt	-0.259642	0.283	0.545	2.30797e-56
Nampt	0.278057	0.786	0.608	4.00852e-56
Jpt1	0.263753	0.45	0.239	5.11214e-56
Acat1	-0.26784	0.346	0.61	1.045e-55
Ghr	-0.302921	0.537	0.752	1.15648e-55
Rab27a	-0.265545	0.374	0.643	1.91767e-55
Msmo1	0.320587	0.764	0.607	2.13227e-55
Rars	0.251998	0.643	0.443	3.11852e-55
Mxd1	0.250264	0.372	0.176	2.88782e-54
Klf6	0.297057	0.408	0.204	4.07964e-54
Trafd1	0.279639	0.608	0.407	1.26069e-53
Ccnd1	-0.300957	0.309	0.558	2.19735e-53
Ctnnd1	0.250214	0.652	0.471	4.67221e-53
Ank	-0.254419	0.348	0.601	7.94349e-53
Flot2	0.254393	0.495	0.292	1.24548e-52
H2-T23	0.29368	0.726	0.565	2.20963e-52
Ubc	0.333995	0.99	0.968	2.84915e-52
Ddc	-0.335269	0.609	0.743	5.28305e-52
Tmed3	-0.273956	0.883	0.924	9.23046e-52
Acot13	-0.269462	0.34	0.591	1.52923e-51
Atp6v1b2	0.254313	0.896	0.824	2.30183e-51
Gadd45g	0.390588	0.697	0.547	5.34226e-51
Tmem147	-0.292079	0.605	0.761	5.63725e-51
Rwdd1	-0.273425	0.614	0.793	6.26758e-51
Tshz1	-0.263137	0.455	0.71	9.74002e-51
Dnmt3a	-0.259131	0.364	0.621	2.60614e-50
S100a11	0.26886	0.919	0.831	4.44236e-50
Eml5	-0.28118	0.376	0.621	8.04737e-50
Junb	0.28734	0.76	0.559	1.08128e-49
1110038F14Rik	0.282932	0.63	0.457	1.51147e-49
Tuba4a	0.268916	0.728	0.565	2.94593e-49
Ncor1	-0.267272	0.741	0.862	1.61895e-48
Pax6	-0.271651	0.721	0.865	1.68925e-48
Cldn4	0.36576	0.554	0.379	2.59658e-48
Gmppb	0.270824	0.636	0.48	7.30591e-48
Zwint	0.25152	0.855	0.765	9.44604e-48
Emb	-0.259012	0.852	0.914	2.16618e-47
Hpgds	0.266056	0.49	0.289	2.41718e-47
Atp1b1	-0.262577	0.643	0.808	2.47262e-47
Cyb5r3	-0.271471	0.754	0.839	5.96943e-47
Tubb2a	0.299805	0.636	0.476	5.84653e-46
St5	0.255719	0.544	0.363	9.21255e-46
Herpud1	0.282526	0.934	0.866	1.07055e-45
Rsad2	0.682211	0.311	0.138	1.44458e-45
Zbtb20	-0.301831	0.797	0.869	2.27235e-45
Kif1b	-0.260746	0.483	0.698	2.53488e-45
Map2	-0.283389	0.469	0.677	3.62734e-45
Serpinb6a	0.252423	0.759	0.636	5.74866e-45
Atp1a1	-0.276498	0.756	0.847	6.98344e-45
Ap1s2	-0.285888	0.46	0.667	1.75669e-44
Rsrp1	-0.283712	0.852	0.937	2.97649e-44
Zdhhc2	-0.28213	0.853	0.91	5.07068e-44
Hspa1a	-0.419698	0.381	0.17	7.15864e-44
Ldlr	-0.259586	0.382	0.603	4.096e-43
Zmynd8	-0.251572	0.506	0.715	7.97077e-43
Mettl26	-0.250313	0.537	0.729	1.28736e-42
Bzw2	0.274138	0.429	0.253	2.41616e-42
Stard10	-0.258686	0.577	0.734	3.09549e-42
Kcnk16	-0.296929	0.277	0.501	5.06219e-42
mt-Nd4l	-0.262661	0.717	0.841	3.3533e-41
AC078895.1	-0.278473	0.811	0.869	1.27699e-40
Unc80	-0.252189	0.54	0.712	2.7014e-40
Hist1h2bc	-0.267982	0.639	0.797	1.02978e-39
Kcnq1ot1	-0.267484	0.724	0.871	9.49251e-38
Zcrb1	-0.260052	0.734	0.846	1.75207e-37
Hspa1b	-0.309132	0.33	0.145	2.15766e-35
Atf5	0.26601	0.888	0.812	2.21218e-35
C1qa	0.385056	0.509	0.368	1.95817e-32
Nupr1	0.582749	0.645	0.49	1.24543e-31
Ppy	-0.414437	0.493	0.677	2.19066e-31
Pyy	-0.282532	0.255	0.482	1.83333e-30
Gcg	-1.00216	0.641	0.803	3.83724e-30
Pigr	0.254738	0.381	0.226	1.74512e-25
Fth1	0.358329	1	0.996	1.13218e-24
Tmsb4x	-0.279394	0.961	0.945	4.51859e-24
Krt8	0.257079	0.77	0.734	2.5765e-19
C2cd4b	0.252358	0.784	0.713	2.49037e-12
Crybb3	0.345543	0.454	0.44	1
